# Supplementary material for: Identification of a Novel Long Non-Coding RNA G8110 That Modulates Porcine Adipogenic Differentiation and Inflammatory Responses
Source: Int J Mol Sci. 2023 Nov 27;24(23):16799. doi: 10.3390/ijms242316799 (PMC10706401; doi:10.3390/ijms242316799)
Supplement: Supplementary file 1 [file ijms-24-16799-s001.zip]

Archive with 2 entries (2 files):
- Supplement tables.xlsx
- Supplementary figures .pdf
