# Supplementary material for: Identification of a Novel Long Non-Coding RNA G8110 That Modulates Porcine Adipogenic Differentiation and Inflammatory Responses
Source: Int J Mol Sci. 2023 Nov 27;24(23):16799. doi: 10.3390/ijms242316799 (PMC10706401; doi:10.3390/ijms242316799)
Supplement: Supplementary file 1 [file ijms-24-16799-s001.zip › Supplement tables.xlsx]

## Sheet: Table S1
Table S1. List of 19112 lncRNAs information
LncRNA Gene ID	Chromosome	Start site	Termination site	Strand	Average TPM (WG)	Average TPM (NC)
G37525	7	180811	187320	-	0.470907	0.871212
G37532	7	379356	381868	+	0.03464	0.101351
G37534	7	402245	408497	+	0.0314381	0.0323738
G37538	7	460272	462471	-	0.000125792	0.000607382
G37535	7	467133	472106	-	0.000363308	0.00149325
G37537	7	554102	556934	-	0.00254591	0.00229758
G37567	7	675672	676995	-	0.031078	0.140271
G37548	7	700148	703503	+	0.000181288	0.00977287
G37566	7	822875	827119	+	0.0026507	0.00121822
G37577	7	1197893	1203044	+	0.00866076	0.0100915
G37542	7	1300716	1302046	+	0.0111653	0.01542
G37543	7	1307883	1313458	+	0.203835	0.258582
G37553	7	1344241	1347626	+	0.982411	1.93651
G37547	7	1409831	1413871	+	0.151025	0.288875
G37550	7	1424889	1439250	+	0.179008	0.423983
G37556	7	1450469	1493931	-	0.0011166	0.00172109
G37558	7	1453368	1458961	-	0.00827101	0.0148649
G37552	7	1455909	1460331	+	0.0140239	0.0244883
G37554	7	1476755	1488645	+	0.105484	0.108366
G37551	7	1497114	1507937	+	0.0458078	0.0594926
G37562	7	1706509	1708852	+	0.317579	0.373386
G37564	7	1711546	1713113	+	0.00871957	0.00348637
G37619	7	1789142	1792623	-	0.118257	0.157406
G37639	7	1845160	1845538	-	3.94148	3.50717
G37622	7	1914718	1967873	+	0.831349	1.39212
G37623	7	1926987	1932206	+	0.0778277	0.17989
G37653	7	1959625	1968733	-	0.0657328	0.0810084
G37625	7	1992146	1996442	+	0.525729	0.805784
G37632	7	2069646	2070645	+	0.0258372	0.0105797
G37575	7	2249540	2254758	+	0.274008	0.483396
G37590	7	2254661	2256529	-	0.101815	0.17163
G37669	7	2275443	2278555	-	0.0803809	0.103668
G37705	7	2292778	2379236	-	2.10854	3.03953
G37596	7	2446381	2463711	+	0.446695	0.890327
G37598	7	2455439	2458558	+	0.374732	0.521417
G37599	7	2460603	2462671	-	0.000275368	0.0552366
G37604	7	2474478	2478001	-	0.0366718	0.0711184
G37607	7	2503583	2514417	+	0.124486	0.114857
G37611	7	2610672	2616217	+	0.0123266	0.0255737
G37620	7	2733311	2750584	-	0.0119244	0.0228667
G37621	7	2734024	2735922	-	0.00210244	0.00714232
G37614	7	2735983	2738465	+	0.00270686	0.00282144
G37618	7	2749458	2775500	+	0.104431	0.0832864
G37760	7	2783817	2785655	-	0.330511	0.186179
G37863	7	3228207	3234308	-	0.00126723	0.0148334
G37864	7	3394749	3413473	-	0.0381846	0.0730132
G37629	7	3874968	3878328	+	0.00271596	0.161182
G37630	7	3971413	3980128	-	0.00769239	0.00148555
G37634	7	4013567	4047798	-	0.116572	0.128716
G37655	7	4113948	4115883	-	0.0259772	0.0617486
G37657	7	4147533	4156368	-	0.0108111	0.0656161
G37635	7	4186978	4190052	-	0.141256	0.252288
G37636	7	4207579	4211742	-	0.150713	0.211787
G37637	7	4214843	4216839	-	0.0696027	0.0824584
G37643	7	4237344	4238027	-	0.00583229	0.00911573
G37644	7	4298772	4302290	-	0.0249294	0.0388774
G37646	7	4328699	4334314	-	0.279113	0.681375
G37645	7	4335157	4348363	+	0.118119	0.114069
G37647	7	4349083	4352058	-	0.281429	0.400851
G37650	7	4386123	4414282	-	0.208316	0.277476
G37847	7	4463642	4464617	-	0.117853	0.0841794
G37834	7	4481685	4485331	+	0.368398	0.296107
G37835	7	4484633	4487523	+	0.448046	0.35433
G37836	7	4518546	4520427	+	1.39115	1.61179
G37907	7	4545334	4549132	-	0.0861554	0.283295
G37659	7	4691348	4697960	+	0.00317549	0.0209871
G37703	7	4789428	4795437	+	0.581821	0.659805
G37704	7	4800648	4820568	+	0.125467	0.200228
G37902	7	4985438	4987793	-	0.00893364	0.0820962
G37901	7	5010101	5012874	+	0.0915039	0.125997
G37690	7	5064969	5067274	-	0.142957	0.341139
G37691	7	5080873	5093032	-	0.000223605	0.0988454
G37660	7	5439453	5443163	+	0.00276915	0.00202218
G37661	7	5459983	5479093	+	0.00124204	0.00628199
G37681	7	5606659	5819984	+	1.23415	1.67427
G37682	7	5637348	5639619	+	0.177664	0.29607
G37684	7	5644125	5648388	+	0.320704	0.47711
G37685	7	5774398	5777520	+	0.107186	0.201487
G37687	7	5785205	5787563	+	0.185484	0.272422
G37664	7	5868780	5896229	+	0.165343	0.332511
G37677	7	6045242	6049328	-	0.00246956	0.00111539
G37667	7	6061624	6081472	+	0.00105666	0.00165733
G37674	7	6078001	6187429	-	0.132524	0.24116
G37668	7	6087757	6096942	+	0.0480859	0.052511
G37675	7	6204449	6305549	-	0.0285602	0.0362059
G37673	7	6305617	6371714	+	0.0529797	0.0576324
G37676	7	6341638	6364405	-	0.055207	0.130697
G37678	7	6488965	6575620	+	0.00540845	0.00245699
G37680	7	6883537	6892565	-	0.0345185	0.0389797
G37683	7	7039267	7057311	-	0.246336	0.288114
G37714	7	7426238	7472650	+	0.675906	1.14071
G37748	7	7443683	7444449	-	0.157359	0.127211
G37701	7	7507536	7509920	+	0.219566	0.50756
G37702	7	7511661	7514816	+	0.266808	0.483944
G37706	7	7559547	7564675	+	0.149063	0.291568
G37715	7	7660220	7678892	+	0.199158	0.185121
G37727	7	7874712	7882914	+	0.0123795	0.0822571
G37730	7	7945269	7969168	+	0.0389727	0.131947
G37794	7	7970223	8093525	-	0.636491	0.35986
G37799	7	7984914	7996058	-	0.18562	0.164253
G37731	7	8024502	8035222	+	0.589643	1.14257
G37732	7	8040732	8042777	+	0.553668	0.792357
G37733	7	8049323	8102355	+	0.501828	0.667601
G37803	7	8082459	8084146	-	0.278478	0.547807
G37718	7	8133682	8154000	-	0.0837603	0.168741
G37722	7	8201018	8248659	+	0.0549415	0.0784793
G37726	7	8349747	8351025	+	0.00261278	0.00572308
G37809	7	8504736	8509417	-	0.116765	0.143274
G37800	7	8508903	8529858	+	0.687874	1.0594
G37810	7	8562710	8564224	-	0.0187802	0.217591
G37798	7	8661189	8661681	+	4.69325	6.70028
G37729	7	8696691	8700221	+	0.0112118	0.0017371
G37743	7	8789884	8793376	-	0.000293234	0.00104323
G37744	7	8809764	8813361	-	0.00683638	0.0140581
G37745	7	8813402	8814255	+	0.00461193	0.00271578
G37750	7	8916852	8928815	+	0.213875	0.283625
G37755	7	9012379	9015371	+	0.00541	0.01079
G37757	7	9036705	9039842	-	0.00277482	0.00162527
G37756	7	9075704	9082253	+	0.0262145	0.0282757
G37759	7	9279970	9288018	-	0.119097	0.181826
G37858	7	9607701	9830854	-	7.98279	9.13098
G37843	7	9722949	9731581	+	0.00176038	0.0249655
G37844	7	9732025	9734642	+	0.0620308	0.142814
G37770	7	9944746	9946516	+	1.40418	1.89117
G37763	7	10179397	10182708	-	0.00114711	0.000390348
G37762	7	10222553	10224961	+	0.0739017	0.0850696
G37764	7	10267413	10269603	-	0.000669463	0
G37821	7	10365273	10366537	-	0.0467663	0.0169323
G37776	7	10395425	10397349	+	0.0972308	0.100425
G37777	7	10408362	10409816	+	0.00875158	0.00162256
G37778	7	10577329	10581311	+	0.0304302	0.0377728
G37779	7	10591084	10593221	+	0.044497	0.113237
G37781	7	10601624	10620021	-	0.650111	0.92472
G37784	7	10603710	10606529	-	0.0983699	0.100154
G37785	7	10624596	10626029	-	0.198388	0.295594
G37786	7	10627142	10656558	-	0.199197	0.26321
G37771	7	10712541	10715460	-	0.203014	0.269229
G37772	7	10732214	10733069	-	0.491046	0.372202
G37773	7	10740084	10746909	-	0.420077	0.515009
G37822	7	10803310	11130350	-	0.46028	0.443253
G37783	7	10867957	10933947	+	483.54	9.51199
G37825	7	10885854	10890522	-	0.195968	0.1284
G37791	7	10925218	10930951	+	1.03103	2.16259
G37795	7	10935057	10944218	+	0.0368292	0.0414308
G37824	7	11104701	11106631	-	0.00604722	0.00248794
G37787	7	11132075	11140582	+	0.0161052	0.0275003
G37802	7	11134441	11269798	-	0.179736	0.281454
G37804	7	11147617	11150308	-	0.00721976	0.0326504
G37789	7	11191540	11201445	+	0.120718	0.162019
G37811	7	11242398	11245487	-	0.335171	0.524559
G37792	7	11245052	11251153	+	1.34501	1.94797
G37788	7	11289022	11291924	+	0.00126136	0.00183276
G37790	7	11293459	11294981	+	0.476831	0.693666
G37890	7	11731119	11818780	-	0.064455	0.100133
G37807	7	11832528	11926441	-	0.0111485	0.0158742
G37813	7	11971106	12000010	-	0.023277	0.0264656
G37812	7	12045514	12066437	-	0.0155504	0.0371993
G37919	7	12074638	12076309	-	0.00723386	0.0055117
G37875	7	12096717	12144826	+	0.216569	0.424107
G37881	7	12177627	12179264	+	0.117762	0.119935
G37910	7	12209086	12219020	+	0.148007	0.380819
G37914	7	12364010	12370490	+	0.0337956	0.237372
G37915	7	12385403	12388006	+	0.0951071	0.171501
G37916	7	12533890	12547587	+	0.0286404	0.316893
G37918	7	12722306	12724708	+	0.35698	0.464565
G37823	7	12733875	12757866	+	0.986596	1.41469
G37815	7	12879467	12910858	-	0.244541	0.312626
G37819	7	12889498	12929772	-	0.0604	0.0999683
G37826	7	12909147	12988879	-	0.0304142	0.0495485
G37827	7	13102891	13123240	-	0.0275366	0.0508232
G37855	7	13124619	13128674	-	0.0400795	0.091756
G37828	7	13360572	13363824	+	0.0156011	0.0289508
G37871	7	13617667	13626888	+	0.0239151	0.170034
G37856	7	14150538	14154737	+	0.173658	0.312319
G37877	7	14164290	14170718	+	0.010669	0.0153555
G37882	7	14193322	14195027	+	0.0112185	0.00548127
G37893	7	14315929	14316605	-	0.00674133	0
G37894	7	14648959	14650607	-	0	0.00944284
G37876	7	14695347	14800192	+	0.082578	0.136728
G37883	7	14873606	14875070	+	0.0105049	0.000463416
G37895	7	14892237	14895292	-	0.0174541	0.0139491
G37884	7	14901270	14939398	+	0.0890302	0.282823
G37885	7	14989268	15150862	+	0.00246286	0.00269058
G37886	7	15016825	15017714	+	0.00273931	0.00168499
G37888	7	15030093	15032063	+	0.682296	0.817529
G37889	7	15042407	15043432	+	0.0100818	0.00296382
G37891	7	15094039	15102553	+	0.0386237	0.0763606
G37898	7	15118166	15119395	-	0.122122	0.229727
G37865	7	15254867	15257861	+	0.018739	0.0197866
G37870	7	15339498	15380005	-	0.0197684	0.0223314
G37873	7	15380108	15414787	+	0.00808994	0.00629328
G37874	7	15457971	15460451	+	0.00028018	0
G38075	7	15640603	15661571	-	0.451507	0.631394
G37892	7	15683240	15690709	+	0.11167	0.127201
G37904	7	16676274	16679869	-	0.0101065	0.0615615
G37903	7	16700082	16706498	-	0.00598397	0.00532965
G38044	7	16798739	16835487	-	0.165885	0.197785
G37920	7	16841347	16858188	+	0.111692	0.187289
G38043	7	16848586	16862356	-	0.366808	0.457119
G37984	7	17026513	17027314	+	0.11453	0.082939
G37985	7	17117102	17118454	+	0.170699	0.333247
G37986	7	17122624	17123400	+	0.201149	0.212308
G37987	7	17128346	17130056	+	0.141075	0.197663
G37989	7	17129242	17131082	+	0.115347	0.193271
G37990	7	17133137	17136547	+	0.385017	0.519738
G37991	7	17137922	17140472	+	0.229294	0.355415
G37994	7	17198131	17199355	+	0.259992	0.439638
G37982	7	17256817	17376751	+	0.360487	0.460074
G38045	7	17261031	17274763	-	0.260916	0.457333
G38046	7	17326188	17328473	-	0.00346114	0.0235778
G37995	7	17413603	17414978	+	0.198769	0.271066
G38007	7	17574584	17575304	+	0.289044	0.451875
G38010	7	17588987	17592982	+	0.341448	0.337864
G38012	7	17682563	17684711	+	0.095018	0.137383
G38014	7	17686279	17687501	+	0.200605	0.329892
G38020	7	17813387	17816891	+	0.453986	0.602822
G38050	7	17856510	17861594	-	0.219948	0.498004
G38021	7	17875535	17884178	+	0.223526	0.268593
G38022	7	17935677	17940783	+	0.37203	0.429976
G38023	7	18019916	18022305	+	0.249652	0.350278
G38024	7	18038000	18042301	+	0.242591	0.272705
G38051	7	18047075	18069292	-	0.00761063	0.0600524
G38026	7	18101636	18149036	+	0.245777	0.331357
G38054	7	18130633	18139653	-	0.0252406	0.0386249
G38053	7	18150391	18199542	-	0.0709416	0.135129
G38027	7	18157091	18163866	+	0.562428	0.683055
G38028	7	18165475	18170714	+	0.0853542	0.147273
G38070	7	18179764	18182811	-	0.0590322	0.0955327
G38074	7	18209498	18223820	-	0.129462	0.158301
G38076	7	18220785	18226240	-	0.0629193	0.171661
G38068	7	18233307	18453586	-	0.182452	0.246802
G38079	7	18237883	18404179	-	0.255105	0.384025
G38071	7	18279147	18310053	-	0.130401	0.190299
G38029	7	18286203	18287238	+	0.103832	0.0721501
G38030	7	18307126	18317047	+	0.241545	0.311764
G38031	7	18319626	18323706	+	0.0835673	0.0878443
G38032	7	18352509	18357294	+	0.352479	0.346051
G37905	7	18561948	18619382	-	0.0111675	0.0163285
G37937	7	19234042	19235992	+	0.00421456	0.0321232
G37941	7	19482715	19483474	-	0.30525	0.421434
G37936	7	19527715	19530099	+	0.236291	0.380172
G38213	7	19531261	19585848	-	0.205988	0.286002
G38061	7	19549608	19558925	+	0.203455	0.300244
G38062	7	19560974	19561644	+	0.00570807	0.00552175
G38214	7	19569773	19789805	-	0.307931	0.633446
G38326	7	19753488	19855810	-	0.863097	0.917343
G38110	7	19844503	19846358	+	0.0676325	0.033425
G38328	7	19858726	19866883	-	0.237296	0.340038
G38111	7	19916555	19920880	+	0.0796424	0.147608
G38332	7	19990408	19992434	-	0.250788	0.353529
G38333	7	19994293	20031050	-	0.671569	1.18535
G38321	7	20000665	20003405	-	0.47595	0.62187
G38336	7	20011908	20013279	-	0.527142	0.675081
G38339	7	20016329	20018436	-	0.262365	0.416277
G38341	7	20057071	20068876	-	0.537541	0.943424
G38320	7	20080584	20152095	-	1.72053	2.66072
G37960	7	20424016	20425132	-	0.0199538	0.00131392
G37952	7	20539024	20543295	+	0.415845	0.672931
G37956	7	20664732	20686400	+	0.534517	0.40961
G37950	7	20917642	20917895	-	5.48413	3.73629
G38038	7	20921594	20938466	-	0.0135524	0.0572493
G38040	7	20967793	20989472	-	0.00793309	0.00498812
G37969	7	21022715	21024576	-	0.510015	0.70283
G37977	7	21143542	21146297	+	0.229477	0.286439
G37976	7	21162296	21164719	+	0.0001791	0.0138397
G38008	7	21255448	21270312	+	0.220602	0.456594
G38145	7	21357701	21358907	-	0.254797	0.527944
G38146	7	21358988	21403817	-	0.47346	0.848203
G38151	7	21443894	21449777	-	0.00869665	0.0195587
G38152	7	21474943	21548057	-	0.0697496	0.161883
G38017	7	21847532	21853191	-	0.2554	0.312895
G38138	7	21854487	21881802	-	0.0763659	0.0832843
G38140	7	21904295	21936451	-	0.0822016	0.0824037
G38141	7	21960371	21962063	-	0.349049	0.597869
G38142	7	21967816	21981422	-	0.547863	0.800525
G38047	7	22251187	22254739	+	0.00509707	0.0075988
G38052	7	22333018	22335144	+	0.0130461	0.0409403
G38104	7	22632707	22633686	-	0.178724	0.231074
G38102	7	22638518	22655033	+	0.107395	0.21341
G38135	7	22772855	22774320	-	1.77522	1.94597
G38299	7	22822526	22938196	-	0.349082	0.488998
G38300	7	22860028	22949531	-	0.0197327	0.029404
G38182	7	22871349	22965132	+	5.32874	2.95678
G38186	7	22911574	22992633	+	0.432395	0.547886
G38115	7	23222526	23226158	+	1.30625	1.36027
G38106	7	23320776	23348482	+	0.0841219	0.116401
G38293	7	23423414	23447674	-	0.00144575	0.00257685
G38294	7	23487274	23496709	-	0.00247229	0.00268801
G38161	7	23635070	23637820	+	0.0170495	0.0483296
G38162	7	23650303	23652955	+	0.170397	0.268091
G38401	7	23688289	23691337	+	0.5706	0.933619
G38445	7	23695050	23696703	-	0.0184278	0.0482967
G38147	7	23797164	23803428	+	0.328431	0.572326
G38275	7	23933146	23935223	+	43.2136	74.0854
G38472	7	24171898	24175469	+	0.0175002	0.0290607
G38217	7	24282003	24331793	+	0.0773309	0.111565
G38218	7	24284557	24333357	+	0.00368319	0.00090653
G38219	7	24293907	24343786	+	0.0651649	0.0602069
G38222	7	24312274	24361060	+	0.0853973	0.230218
G38216	7	24321658	24323746	+	0.0313628	0.080829
G38221	7	24344845	24414803	+	0.00939962	0.0112067
G38232	7	24417349	24696569	-	0.38275	0.33133
G38242	7	24526032	24656198	-	1.08725	1.19908
G38244	7	24527592	24557726	-	0.464298	0.456645
G38246	7	24528661	24530499	-	0.0047585	0.00235804
G38248	7	24530758	24661098	-	0	0.00612748
G38251	7	24532079	24663345	-	0.000330913	0.00144087
G38252	7	24533112	24664000	-	0.000213903	0
G38255	7	24535343	24642382	-	0.000947618	0.00204297
G38257	7	24535773	24637241	-	0.00111918	0.0069548
G38259	7	24537365	24567715	-	0.0019233	0.0160347
G38261	7	24552195	24655028	-	0.177962	0.335209
G38262	7	24555472	24655594	-	0.00710195	0.036469
G38263	7	24558707	24659268	-	0.00481254	0.00543079
G38241	7	24561429	24564604	-	0.0340873	0.0292941
G38230	7	24566142	24712679	-	0.0477681	0.0260347
G38260	7	24567797	24639872	-	0.00137396	0.0139879
G38266	7	24583405	24598042	-	0.0771814	0.233971
G38225	7	24585269	24598042	+	0.236564	0.578437
G38270	7	24598811	24603809	-	0.103773	0.302258
G38226	7	24598813	24606356	+	1.14383	2.38118
G38269	7	24605270	24606236	-	13.3827	29.3775
G38271	7	24622775	24630135	-	0.0260159	0.0210675
G38272	7	24691182	24748160	-	0.133803	0.257639
G38224	7	24831042	24834480	+	0.46536	0.474933
G38258	7	24896623	24944773	-	2.53129	2.72829
G38281	7	24954917	25111831	+	7.99736	8.44029
G38315	7	24989085	25048946	-	2.71946	2.6367
G38382	7	25093641	25095311	-	0.32614	0.316604
G38298	7	25096455	25109540	+	0.478644	0.601303
G38383	7	25098519	25115740	-	0.114223	0.141466
G38306	7	25182879	25205195	+	0.34952	0.424486
G38307	7	25183061	25185086	+	0.648171	0.883943
G38338	7	26163487	26185528	-	0.00110821	0.0137345
G38344	7	26461400	26477501	+	0.0757552	0.110287
G38364	7	26764848	26816348	-	0.124278	0.164007
G38348	7	27087870	27088317	-	0.896971	1.28519
G38384	7	27128267	27138071	-	0.589446	0.691148
G38391	7	27338964	27343048	-	0.045107	0.0715985
G38349	7	28154664	28161958	-	0.0387594	0.0705138
G38352	7	28252541	28278066	+	0.000287158	0.00530914
G38367	7	28621578	28632011	-	0.334532	0.6179
G38357	7	28765608	28766232	+	2.14159	3.11071
G38796	7	29000557	29003279	-	0.00278654	0.0253671
G38365	7	29344585	29351403	-	0.108825	0.105921
G38379	7	29671666	29673071	+	0.0645626	0.191215
G38372	7	29681500	29681816	+	0.357089	0.343519
G38373	7	29681815	29685793	-	0.0235063	0.016744
G38437	7	29687004	29694926	-	0.21631	0.276104
G38441	7	29754245	29754619	-	0.939543	1.85752
G38435	7	29760525	29762077	+	0.0811853	0.177329
G38429	7	29803292	29803721	-	2.16647	2.2213
G38422	7	29826065	29831755	+	0.0930002	0.166906
G38395	7	30018274	30024407	-	0.067287	0.103783
G38396	7	30043618	30045554	+	0.00185574	0
G38397	7	30062789	30074595	+	0.0143567	0.0216499
G38398	7	30112332	30115133	+	0.000635323	0.00591786
G38426	7	30391207	30436505	-	1.07321	1.20279
G38409	7	30423534	30429584	+	0.611411	0.826011
G38415	7	30667849	30668178	+	1.0488	2.04769
G38427	7	31034866	31074684	-	0.297621	0.447798
G38465	7	31097149	31113950	-	1.06141	1.65126
G38464	7	31126638	31161063	-	0.772173	1.00786
G38457	7	31286615	31323041	+	0.377938	0.678142
G38447	7	31353915	31357370	+	0.0940622	0.724107
G38442	7	31384677	31386370	+	0.541703	1.09634
G38450	7	31454207	31456154	+	0.073545	6.62508
G38452	7	31467906	31505724	+	1.31003	3.39066
G38468	7	31742736	31749679	+	0.261938	0.182649
G38553	7	31878251	31883183	-	0.0214702	0.0690618
G38555	7	31893655	31901804	-	1.00289	1.43209
G38557	7	31909742	31926187	-	0.167843	0.23433
G38463	7	32006937	32011882	-	0.024775	0.0450455
G38471	7	32200524	32201611	-	2.38261	3.23213
G38475	7	32343363	32345162	-	0.00716732	0.00500468
G38476	7	32345236	32347318	+	0.0205094	0.0260226
G38484	7	32483588	32491788	+	0.109926	0.167837
G38589	7	32648160	32672805	-	0.0689025	0.157222
G38493	7	32685522	32695704	+	0.0991132	0.153337
G38502	7	32730948	32735097	-	0.167421	0.207131
G38501	7	32734898	32757000	+	0.339939	0.774336
G38545	7	32822227	32843518	+	0.245225	0.313688
G38506	7	33136873	33155147	-	0.105897	0.167953
G38510	7	33299127	33305332	-	0.131276	0.127435
G38580	7	34122097	34131024	+	0.488868	0.740952
G38637	7	34132521	34133583	-	0.889196	1.44202
G38638	7	34134487	34234982	-	0.693622	1.14907
G38639	7	34145290	34147725	-	2.33494	3.26371
G38511	7	34479919	34482998	-	0.00865041	0.0349562
G38524	7	34483054	34485833	+	0.00585954	0.00664373
G38526	7	34555223	34605352	+	0.242542	0.382228
G38516	7	34708239	34711057	-	0.512149	0.854958
G38513	7	34710170	34721531	+	0.214931	0.16261
G38515	7	34732494	34735136	+	0.00194488	0.00219171
G38518	7	34866813	34872299	+	0.0236634	0
G38519	7	35059058	35061903	+	0.0165149	0.00521801
G38615	7	35208463	35210470	-	0.0160027	0.270325
G38547	7	35415070	35595584	-	0.0164513	0.00811888
G38550	7	35475623	35497494	-	0.022082	0.0377479
G38532	7	35595671	35599976	+	0.000657643	0.000737356
G38549	7	35609919	35611183	-	0.00145679	0.00512112
G38548	7	35680812	35709988	-	0.177568	0.252018
G38533	7	35709828	35711856	+	0.000398632	0.00159037
G38535	7	35973519	36025792	-	0.00509166	0
G38531	7	35989581	35994446	+	0.142414	0.222657
G38537	7	36103867	36111504	+	0.0402746	0.0616218
G38538	7	36212297	36215959	-	0.0592806	0.0689045
G38539	7	36239792	36243311	+	0.0130665	0.0376211
G38540	7	36249049	36254162	-	0.0114096	0.00228181
G38542	7	36268161	36312304	-	0.36219	0.444461
G38543	7	36308855	36310609	-	0.126227	0.189417
G38581	7	36726105	36732743	+	0.159991	0.281014
G38583	7	36817175	36838144	-	0.0361373	0.047502
G38608	7	36987920	37020761	+	0.448427	0.516877
G38610	7	37054071	37057264	+	0.0847611	0.264726
G38667	7	37097713	37132923	-	1.45488	1.76993
G38668	7	37144725	37148165	-	1.74116	2.13861
G38590	7	37261261	37263027	+	0.117799	0.147959
G38659	7	37329342	37330218	+	0.229645	0.225296
G38953	7	37574660	37576421	-	0.28182	0.298525
G38660	7	37638979	37654387	+	0.201453	0.403869
G38774	7	37803748	37840216	+	0.347464	0.48123
G38954	7	37806754	37808705	-	0.162157	0.156557
G38837	7	37936859	38019664	+	0.506212	0.623789
G38626	7	38269520	38280144	-	0.135359	0.172461
G38627	7	38299574	38300996	-	0.173304	0.0532258
G38686	7	38615894	38677120	-	0.123164	0.315247
G38693	7	38723593	38730296	+	0.244421	0.376532
G38644	7	38790000	38790292	-	6.99185	17.2742
G38645	7	38916829	38923675	-	0.0266273	0.0312752
G38646	7	38930528	38933990	-	0.0230496	0.0159316
G38647	7	38942473	38948586	-	0.0339285	0.0442747
G38654	7	39057383	39062866	-	0.029366	0.0343814
G38651	7	39062202	39065984	+	0.00167296	0.00702804
G38652	7	39068616	39074079	-	0.132643	0.118387
G38661	7	39121053	39124124	-	0.29944	0.382179
G38691	7	39136629	39141537	-	0.876726	0.648197
G38663	7	39205449	39205747	+	10.684	10.1979
G38665	7	39210730	39217074	-	0.276763	0.422082
G38664	7	39215986	39217270	+	0.00721003	0.0019135
G38679	7	39286678	39288004	+	0.0282422	0.0799732
G38683	7	39312741	39316754	+	0.148795	0.18546
G38685	7	39320824	39363948	+	0.75352	1.26004
G38682	7	39631373	39643200	-	0.0015204	0.0032238
G38696	7	39879873	39883363	+	0.0207291	0.0556078
G38699	7	39948951	40013205	+	0.0946248	0.133427
G38766	7	40151396	40171184	-	0.282873	0.441479
G38768	7	40295305	40304174	-	0.0573437	0.127405
G38771	7	40325911	40339920	-	0.00872777	0.0718962
G38692	7	40623121	40624516	-	0.110842	0.119121
G38722	7	40789445	40790649	+	1.37201	1.99874
G38723	7	40808164	40815933	+	0.07886	0.150353
G38724	7	40843576	40901216	+	0.491335	1.03179
G38853	7	40847236	40896312	-	0.209166	0.287794
G38854	7	40851294	41067361	-	0.365602	0.418162
G38726	7	40869409	40871894	+	0.00354535	0.00805349
G38856	7	40876282	40941845	-	0.372345	0.50092
G38875	7	41059232	41165890	-	0.94086	0.81911
G38877	7	41104724	41105415	-	1.48063	1.63129
G38878	7	41108356	41148280	-	0.787405	1.1623
G38879	7	41150424	41151198	-	1.02224	1.05113
G38881	7	41166954	41208591	-	0.515092	0.647842
G38883	7	41170999	41171980	-	1.07387	1.70373
G38886	7	41182650	41186930	-	0.939347	0.977198
G38889	7	41194640	41259465	-	0.852763	1.23174
G38891	7	41204895	41206586	-	0.897652	1.37148
G38870	7	41217331	41234471	-	0.834982	1.03864
G38737	7	41226830	41294487	+	0.153752	0.245185
G38869	7	41276558	41280721	-	0.782152	0.930172
G38695	7	41572750	41575630	+	0.122938	0.15228
G38936	7	41745387	41745768	-	4.84698	6.9254
G38704	7	42091539	42131062	+	0.0735502	0.0391796
G38708	7	42146815	42153681	-	0.0795145	0.0669295
G38707	7	42161691	42181180	-	0.853589	0.881973
G38716	7	43355144	43355763	-	0.050252	0.0429998
G38718	7	43487191	43571134	-	0.00809696	0.15124
G38719	7	43559730	43561089	-	0.68978	0.772782
G38721	7	43746944	43753834	+	0.165752	0.51073
G38730	7	43883476	43909454	+	0.212643	0.358169
G38733	7	43919689	43930339	+	0.239893	0.219487
G38742	7	44085055	44169482	-	0.00675691	0.00771801
G38741	7	44257732	44302034	-	0.00231802	0.0018066
G38743	7	44428056	44486586	-	0.000145235	0.00114794
G38756	7	44754999	44763669	-	0.00118259	0.00132341
G38745	7	44777635	44843587	+	0.000423736	0.000501069
G38747	7	45350722	45352600	-	0.000316279	0.00200477
G38844	7	46138547	46153634	-	0.585076	0.787917
G38761	7	46405980	46438638	+	0.340189	0.643789
G38763	7	46407197	46409389	+	0.0948883	0.103039
G38794	7	46409917	46507589	-	0.88372	1.5049
G38764	7	46499061	46505965	+	0.0613729	0.110666
G38792	7	46518656	46524570	-	0.206585	0.237582
G38779	7	46524664	46528058	+	0.213512	0.213864
G38782	7	46535132	46537495	+	0.0391349	0.0152958
G38815	7	46845015	46855147	-	0.671048	0.932614
G38811	7	46975972	46978762	+	0.435902	1.03914
G38797	7	47050762	47063397	-	0.262045	0.371504
G38800	7	47084874	47086702	+	0.00878994	0.0124913
G38803	7	47196592	47227717	-	0.303207	0.578214
G38806	7	47431174	47432365	-	0.140581	0.174328
G38809	7	47545247	47545515	+	0.032814	0.0488932
G38892	7	47992906	48002392	+	0.0262325	0.0227998
G38838	7	48076198	48082051	+	0.567571	0.755692
G38896	7	48078621	48081923	-	0.523829	0.405935
G38839	7	48083101	48084827	+	0.256176	0.301754
G38841	7	48245334	48303037	+	0.0285034	0.0215781
G38846	7	48355365	48358882	-	0.014155	0.00651106
G38848	7	48363354	48431504	-	0.218726	0.289683
G38849	7	48496857	48498742	+	0.163257	0.191257
G38888	7	48557103	48585410	-	0.476899	0.809925
G38893	7	48563881	48564957	-	0.118362	0.264373
G38894	7	48576019	48577203	-	0.0453034	0.104948
G38906	7	49087187	49174179	+	0.318166	0.550556
G38899	7	49210132	49212056	-	0.519312	0.62984
G38900	7	49332418	49336636	-	0.050598	0.0142235
G38874	7	49503339	49541230	-	0.0113296	0.016305
G38867	7	49617657	49621286	-	0.0720279	0.104042
G38932	7	49674847	49833474	-	0.577326	0.917922
G38930	7	49819415	49847052	+	0.170889	0.186016
G38917	7	49892909	49901584	-	0.394156	0.596218
G38915	7	49910128	49911389	+	0.0742399	0.16868
G38980	7	49953598	49975016	-	0.133827	0.163088
G38981	7	49960729	49964768	-	0.276689	0.364635
G38901	7	50372300	50374084	-	0.00143163	0.00161614
G38902	7	50374261	50377077	-	0.09555	0.152158
G38903	7	50516116	50530606	+	0.000994174	0.00156291
G38909	7	50789991	50795910	-	0.0192445	0.0333661
G38908	7	50796035	50801217	+	0.106316	0.154773
G38910	7	50804188	50820243	-	0.623562	0.762773
G38911	7	50823098	50826077	-	0.0267492	0.150018
G38927	7	51073760	51076874	+	0.0134378	0.0599393
G38928	7	51084737	51094615	+	0.021953	0.030495
G39027	7	51939492	51944107	+	0.336822	0.454766
G38985	7	51953601	51988927	+	1.3789	1.87083
G38994	7	52161062	52175585	-	0.121369	0.1934
G38993	7	52195371	52202952	-	2.14	3.20611
G38958	7	52202726	52254823	+	1.07278	1.77124
G38960	7	52240130	52242500	+	0.310466	0.503533
G38955	7	52793144	52799246	+	1.00705	1.34845
G38962	7	52815934	52816964	+	0.0258235	0.17175
G38947	7	52906246	52909328	+	0.122762	0.191066
G38974	7	52910075	52915418	-	0.271887	0.357339
G39072	7	53123627	53165048	+	1.6571	2.13065
G38950	7	53279556	53285747	+	0.159313	0.302571
G39053	7	53702602	53715159	+	0.411584	0.596729
G38996	7	53853266	53875155	+	0.90098	0.85222
G39003	7	53956402	53964831	+	0.129752	0.184531
G39002	7	53982460	54003131	+	0.0169441	0.0803879
G39014	7	53992335	54006810	-	0.319528	0.390149
G39015	7	54017312	54026515	-	0.00678362	0.00723324
G39016	7	54036279	54090320	-	0.432664	0.535208
G39010	7	54191664	54193332	+	0.0393163	0.0220571
G39004	7	54260504	54267482	-	0.00032425	0.000315343
G39025	7	54577619	54737131	+	0.269353	0.299884
G39035	7	54653957	54655477	-	0.191863	0.24782
G39021	7	54776759	54779608	+	0.15655	0.154416
G39042	7	55063150	55063923	+	0.000358978	0.000737028
G39295	7	55227047	55229165	-	0.330218	0.475124
G39371	7	55281184	55312090	-	1.41738	2.92859
G39095	7	55283958	55404477	+	0.209087	0.197184
G39373	7	55289310	55297156	-	4.72997	9.65442
G39096	7	55322088	55325685	+	0.207883	0.424409
G39376	7	55445217	55481288	-	0.939912	1.36971
G39044	7	55723581	55732738	+	0.0903028	0.0761362
G39154	7	55847404	55959529	-	0.289063	0.515418
G39149	7	55847404	55898599	+	0.356689	0.748627
G39150	7	55871797	55918715	+	0.233385	0.236008
G39156	7	55872699	55890192	-	0.378703	0.532622
G39160	7	55885108	55931872	-	0.203556	0.609912
G39161	7	55904804	55908175	-	0.737672	0.987962
G39152	7	55906647	55908507	+	0.332978	0.508046
G39155	7	55911398	55937633	-	0.877775	1.28077
G39159	7	55926364	55927645	-	0.216881	0.375789
G39153	7	55934495	56001142	+	0.319974	0.632128
G39102	7	56078182	56083994	-	0.769105	1.1748
G39113	7	56379327	56381669	-	0.0170183	0.279834
G39097	7	56965152	57196937	+	0.175541	0.61862
G39125	7	57482467	57527453	-	2.94915	3.41325
G39127	7	57537199	57548462	-	0.0516886	0.141073
G39060	7	57591434	57624762	-	1.67412	1.45388
G39061	7	57604290	57606702	-	0.398347	0.404028
G39064	7	57613212	57615661	-	0.520586	0.517929
G39132	7	58029734	58129135	+	0.382595	0.610792
G39174	7	58144981	58183986	+	0.519777	1.21363
G39135	7	58246478	58247575	-	0.368157	0.580329
G39081	7	58406497	58408979	-	0.0569725	0.124779
G39092	7	58447676	58462925	-	0.1471	0.208054
G39101	7	58594357	58639316	+	0.936105	0.807576
G39235	7	58754954	58780474	+	0.193902	0.242434
G39237	7	58776012	58812433	+	0.17541	0.118881
G39136	7	58998921	59005030	+	0.423607	0.489262
G39201	7	59021723	59022444	-	0.0314495	0.455579
G39180	7	59086762	59101018	+	0.456052	0.39523
G39141	7	59207659	59242876	+	0.0401074	0.0570479
G39144	7	59291111	59293415	+	0.00111995	0.00704563
G39177	7	59416721	59427512	+	0.215631	0.501141
G39162	7	59466135	59621569	+	0.283067	0.438096
G39165	7	59476344	59479020	-	0.543752	0.469932
G39163	7	59511092	59525293	+	0.149737	0.199828
G39182	7	59619517	59623063	-	0.000614866	0.0302189
G39185	7	59640182	59682755	+	0.0726138	0.118244
G39169	7	59987199	59998728	-	0.240171	0.333825
G39176	7	60499838	60521913	+	0.0615164	0.0598928
G39192	7	60824175	60832306	+	0.0970422	0.113153
G39229	7	61099134	61108008	+	0.000990706	0.00777368
G39187	7	61298542	61327139	+	0.00257787	0
G39188	7	61483665	61488447	+	0.000379495	0.00165247
G39189	7	61614167	61640010	+	0.0775361	0.0968501
G39190	7	61632654	61637248	+	0.487233	0.715309
G39191	7	61686063	61689245	+	0.0266295	0.0272381
G39194	7	61818180	61845143	+	0.538954	0.679223
G39195	7	61845626	61848192	+	3.13609	3.89264
G39196	7	61852933	61856058	+	0.68387	0.902221
G39202	7	61931156	61948314	-	0.136486	0.343343
G39204	7	62035111	62036126	-	0.0277501	0.0685005
G39211	7	62234139	62458809	+	2.29088	2.68118
G39212	7	62365010	62380536	+	0	0
G39322	7	62486548	62504754	-	0.166067	0.165827
G39271	7	62827383	62844873	+	0.301301	0.387634
G39272	7	62836616	62839404	+	0.519024	0.769458
G39273	7	62896235	62968209	+	0.262071	0.371541
G39275	7	63336620	63340665	+	0.0358745	0.0416774
G39210	7	63431632	63433276	+	0.000673646	0.00556313
G39214	7	63456779	63536047	+	0.00115159	0.00358275
G39215	7	63548649	63563040	+	0.0740351	0.056052
G39217	7	63602514	63603717	-	0.00224203	0.00196874
G39219	7	63771599	63774284	-	0.00119343	0.00252065
G39220	7	63777641	63791863	+	0.0114969	0.01459
G39223	7	63825559	64024750	-	0.00151253	0.0036981
G39231	7	64512508	64528613	-	0.0450486	0.0342636
G39232	7	64530069	64534027	-	1.34395	1.64002
G39357	7	64824671	64826228	-	0.317547	0.311297
G39283	7	64875403	64895636	+	2.2358	2.71145
G39441	7	64943246	64945390	-	0.71315	1.11525
G39442	7	64968166	64970982	-	0.261576	0.437062
G39405	7	65102817	65108275	+	0.486558	0.795348
G39242	7	65207841	65208118	+	3.20238	2.51747
G39244	7	65225485	65230655	-	0.175513	0.233404
G39247	7	65235057	65239627	-	0.00683165	0.11369
G39263	7	65287934	65298341	-	0.00169419	0.00557154
G39261	7	65326589	65333526	+	0.199644	0.324897
G39255	7	65516983	65572367	+	0.0263932	0.0213642
G39268	7	65849230	66101003	+	0.0560873	0.0621162
G39293	7	66232010	66233253	-	0.0486091	0.087482
G39294	7	66249377	66250647	-	0.0834195	0.158589
G39296	7	66322855	66338288	-	0.269109	0.554361
G39270	7	66331686	66345809	+	0.00134281	0.00538805
G39297	7	66345328	66350178	-	0.222132	0.423419
G39299	7	66385266	66386072	-	0.0705113	0.16646
G39274	7	66465896	66507322	+	0.215537	0.38068
G39288	7	66590556	66600043	-	0.311508	0.530587
G39289	7	66618523	66624790	-	0.400355	0.69073
G39300	7	66724712	66728059	-	0.51858	1.00455
G39276	7	66767847	66770225	+	0.251743	0.473735
G39304	7	66780615	66796328	-	0.449142	0.869737
G39265	7	66907453	66909999	-	0.165409	0.241496
G39266	7	66910240	66911934	-	0.749826	0.751558
G39308	7	67485982	67490436	-	0.510999	0.807795
G39677	7	68267663	68269323	-	0.060094	0.0968261
G39678	7	68287334	68319076	-	0.468004	0.623692
G39660	7	68346784	68428134	+	0.48793	0.664095
G39309	7	68577384	68592431	+	0.38014	0.563178
G39306	7	68618401	68627678	+	0.0397719	0.092519
G39310	7	69127106	69470565	+	0.0854223	0.0929685
G39311	7	69287365	69288051	+	0.0213857	0.0584886
G39313	7	69312574	69337735	+	0.000445354	0.00102555
G39315	7	69369143	69371476	+	0.000627788	0
G39384	7	69525086	69527599	-	0.220918	0.265866
G39387	7	69547280	69560127	-	0.00274232	0.224218
G39316	7	70023131	70186069	+	0.0713041	0.0924066
G39317	7	70294499	70314986	+	0.0900406	0.107331
G39318	7	70355994	70457519	+	0.642436	0.837748
G39328	7	70635866	70639431	-	0.00108151	0.00349693
G39320	7	70663040	71238263	+	0.00374331	0.00448465
G39329	7	71182469	71189241	-	0.00329724	0.0169731
G39335	7	71368692	71530822	-	0.00219871	0.000493835
G39330	7	71713099	71714603	-	0.705278	1.16445
G39331	7	71771011	71827349	-	0.000315118	0.0108439
G39332	7	71772994	71776075	-	0.158652	0.26667
G39334	7	71892320	71898711	-	0.0157875	0.0288878
G39336	7	71899613	71915178	-	0.0747878	0.180534
G39340	7	72049905	72771747	-	0.289952	0.340148
G39342	7	72222920	72224230	-	0.641973	0.82241
G39398	7	72778461	72804722	-	0.220626	0.265213
G39343	7	72969204	72980985	+	0.132064	0.17782
G39344	7	72977376	72979888	-	0.000260059	0.00108912
G39347	7	72984961	73016747	-	0.0184849	0.0234957
G39346	7	73163574	73163955	+	0.118558	0.235245
G39348	7	73235954	73239836	+	0.0192303	0.0752364
G39349	7	73241276	73263291	+	0.0284962	0.0855877
G39350	7	73271483	73273835	+	0.0289912	0.126894
G39365	7	73281591	73379254	-	0.401466	0.359171
G39355	7	73283768	73301217	+	0.0738297	0.119201
G39358	7	73310289	73540533	+	0.0417202	0.0867067
G39360	7	73331667	73336753	+	0.0309815	0.0698798
G39367	7	73606142	73610845	-	0.0528974	0.0628742
G39362	7	73729547	73820606	+	0.0635562	0.117418
G39368	7	73753916	73756278	-	0.000621726	0.00558442
G39364	7	73780000	73781701	+	0.165508	0.247895
G39369	7	73807108	73827642	-	0.00446307	0.0165065
G39351	7	73947264	73959417	+	0.0277764	0.0392094
G39352	7	74142672	74187200	-	0.00600843	0.00475835
G39353	7	74250849	74258301	+	0.000742534	0.00231942
G39354	7	74257446	74257821	-	1.16029	2.02045
G39395	7	74526552	74538906	-	0.0492322	0.12241
G39361	7	74660278	74661634	-	0.0765389	0.00557304
G39388	7	74718809	74721489	-	0.0149871	0.00481854
G39372	7	74751429	74771963	-	0.0770087	0.0881238
G39518	7	74905789	74942830	-	0.679237	0.733774
G39420	7	74930235	74930700	+	1.09294	1.20092
G39455	7	75098391	75145027	-	0.401404	0.623171
G39421	7	75313354	75339699	-	0.0392374	0.0650861
G39418	7	75339089	75371468	+	0.0937601	0.121181
G39417	7	75512575	75514264	-	0.587745	0.40334
G39427	7	75566912	75569264	-	0.202183	0.311883
G39603	7	75903233	75911388	-	0.00225817	0.0412187
G39439	7	76077752	76083038	+	0.251603	0.242415
G39749	7	76091942	76110727	-	0.391709	0.633569
G39467	7	76315566	76365914	-	0.443033	0.543349
G39508	7	76578772	76609427	+	0.0388273	0.0912683
G39510	7	76579907	76611763	+	0.133915	0.133962
G39507	7	76584305	76607756	+	0.0720034	0.0728167
G39506	7	76644179	76659264	+	0.0373022	0.029087
G39513	7	76685657	76698322	+	0.0403744	0.0543892
G39500	7	76910218	77099478	-	0.00978793	0.00345335
G39503	7	76943793	77131513	-	0.0112773	0.00545142
G39511	7	76977201	77272169	-	0.0316651	0.00701503
G39482	7	77050730	77052007	+	0.0302008	0.0172979
G39484	7	77171228	77230575	+	0.0540773	0.0228421
G39581	7	77203966	77227516	-	0.0588098	0.0315905
G39480	7	77431098	77437171	+	0.00728922	0.042557
G39681	7	77570798	77729307	+	0.874888	1.3158
G39942	7	77580966	77605515	-	0.0617192	0.114498
G39943	7	77601084	77607051	-	0.175685	0.246216
G39944	7	77624918	77638576	-	0.120438	0.297154
G39896	7	77988226	77990158	+	0.294121	0.341306
G39927	7	78069015	78074769	+	0.577064	0.824333
G39494	7	78082623	78086857	+	0.254021	0.304959
G39498	7	78097949	78105496	-	0.0469813	0.0832004
G39539	7	78145235	78165271	+	0.240506	0.255609
G39561	7	78278229	78280412	+	0.0292211	0.0330324
G39562	7	78313029	78313959	-	0.794526	0.759635
G39575	7	78316655	78316925	-	32.269	26.9735
G39574	7	78404511	78412528	+	0.158995	0.177427
G39605	7	78705238	78757680	+	0.25618	0.472773
G39619	7	79158768	79244830	+	0.0106126	0.0681905
G39641	7	79920612	79925453	+	0.814669	1.0348
G39874	7	79993725	79997293	-	0.00130916	0.00230924
G39984	7	81105368	81106114	-	0.0315906	0.0565797
G39985	7	81129410	81179386	-	0.0794203	0.366021
G39986	7	81151118	81151833	-	7.87753	9.84796
G39987	7	81160872	81161889	-	0.0233086	0.115741
G39646	7	81284330	81677814	+	0.063949	0.0973837
G39663	7	81457103	81458002	-	0.00105094	0.00571604
G39666	7	82095766	82098577	-	0	0.00874054
G39667	7	82320193	82380738	-	0.0223085	0.0265438
G39669	7	82476342	82480201	-	0.0307569	0.0367558
G39670	7	82691508	82708131	+	0.022971	0.035626
G39671	7	82732785	82735214	-	0.00168942	0.00351696
G39672	7	82735309	82770707	+	0.000551884	0.00167137
G39674	7	83027128	83062131	-	0.309727	0.378404
G39721	7	83099864	83106195	+	1.02095	1.60754
G39717	7	83118079	83176354	+	1.52227	2.36925
G39723	7	83178405	83182433	+	0.653631	0.782894
G39724	7	83221767	83291314	+	0.143477	0.138225
G39719	7	83250042	83256538	+	0.217973	0.283745
G39727	7	83353514	83365104	+	0.0572985	0.0414078
G39675	7	83550074	83570706	+	1.31095	1.69082
G39679	7	83855030	83927966	+	0.0160092	0.0617695
G39683	7	84032180	84040215	-	0.156615	0.241494
G39684	7	84065287	84078869	-	0.0265218	0.0472779
G39685	7	84325104	84335874	+	0.0523746	0.061685
G39688	7	84377949	84407463	+	0.93925	3.42026
G39694	7	84415176	84438401	+	0.0030406	0.00174636
G39687	7	84525195	84532158	-	0.00696988	0.000473063
G39689	7	84554104	84562157	-	0.00252625	0.0118562
G39693	7	84634948	84655518	-	0.00227803	0.0175023
G39696	7	84975221	84977139	+	0.0710917	0.121864
G39698	7	84979163	85094837	-	0.0307134	0.0210542
G39697	7	85176080	85189012	-	0.0380664	0.046188
G39699	7	85189235	85199322	-	0.0272953	0.0508755
G39702	7	85254998	85257578	-	0.00289851	0.00541498
G39704	7	85305129	85307277	-	0.00331636	0.00177363
G39705	7	85363313	85366520	-	0.21741	0.275177
G39707	7	85371331	85375570	-	0.0189675	0.0409882
G39701	7	85401111	85600424	-	0.00637104	0.0192211
G39708	7	85514116	85522418	-	0.103236	0.140321
G39703	7	85730896	85768799	+	0.156751	0.163125
G39706	7	85732968	85734780	+	0.00180827	0.00783027
G39712	7	85733964	85734816	-	0.00107782	0
G39762	7	85974730	86034773	-	3.41607	2.95851
G39947	7	86111404	86124587	-	8.57644	10.8516
G39713	7	86162703	86163671	-	0.134882	0.127862
G39740	7	86178446	86183625	-	0.322063	0.363027
G39736	7	86182564	86193142	+	0.514271	0.649523
G39738	7	86195212	86205929	+	0.506064	0.648757
G39737	7	86228194	86254632	+	0.339525	0.456742
G39741	7	86236728	86344418	-	0.0293177	0.0765814
G39739	7	86307778	86311195	+	0.35953	0.451983
G39731	7	86809939	86813063	+	0.101903	0.211284
G39732	7	87104079	87105601	+	0.0676698	0.106164
G39725	7	87164421	87246231	+	0.00834037	0.0122763
G39728	7	87180554	87184763	+	0.00244041	0.00506135
G39765	7	87815312	87859151	+	0.0668764	0.112739
G39922	7	87825798	87827378	-	0.0414627	0.0533158
G39766	7	87840911	87988096	+	2.07605	3.00083
G39768	7	87849137	87851358	+	0.0461701	0.015907
G39770	7	87867276	87869832	+	0.00264114	0.000885551
G39916	7	87891121	87891439	+	4.31603	4.58731
G39917	7	87893694	87913741	+	5.37286	5.81182
G39918	7	87934936	87937395	+	2.05397	2.50748
G39923	7	88153042	88164339	-	0.209697	1.19405
G39742	7	88344152	88383535	-	0.160749	0.319076
G39932	7	88582334	88725724	+	1.56718	1.8101
G39745	7	88728103	88743046	+	0.171	0.179149
G39746	7	88742793	88755036	-	0.348122	0.479858
G39791	7	89008993	89027187	-	0.359308	0.273471
G39769	7	89038079	89050911	+	0.0657095	0.204086
G39794	7	89104242	89106783	-	0.0592329	0.103541
G39795	7	89118835	89132045	-	0.659018	0.943955
G39751	7	89132093	89135631	-	0.261173	0.307665
G39804	7	89208839	89236510	-	0.0290376	0.0514779
G39763	7	89229502	89234971	+	0.0227749	0.0362288
G39800	7	89294871	89296485	+	0.0076986	0.0190904
G39805	7	89315067	89320239	-	0.0115381	0.0144048
G39801	7	89322132	89334619	+	0.174484	0.309853
G39806	7	89526704	89528440	-	0.0395344	0.0946592
G39807	7	89584299	89614533	-	0.00434218	0.0683979
G39757	7	89737787	89740092	+	0.0148634	0.0372239
G39759	7	89864895	89953527	-	0.0269927	0.0352921
G39813	7	90040825	90198239	-	0.0305229	0.0281101
G39814	7	90057035	90092268	-	0.0689579	0.0723146
G39783	7	90198113	90310568	+	0.000641367	0
G39785	7	90215087	90227032	+	0.058146	0.0661606
G39817	7	90287410	90346848	-	0.0337614	0.0548612
G39833	7	90976386	91091373	+	0.586853	0.890586
G39834	7	91052241	91077371	+	0.837345	0.889547
G39877	7	91053039	91091355	-	1.01341	1.31695
G39784	7	91137850	91159620	+	0.0917662	0.0954163
G39787	7	91168248	91186096	+	0.0406935	0.0714423
G39788	7	91201193	91203346	+	0.00675245	0.0313704
G39798	7	91319368	91339350	-	0.00799778	0.00659089
G39842	7	91367773	91369104	-	1.85925	2.62951
G39995	7	91502773	91505078	-	0.427809	0.711986
G40000	7	92100778	92117508	-	0.301857	0.233796
G40002	7	92107142	92108321	-	0.143095	0.142572
G40004	7	92164262	92179969	-	0.0368019	0.236897
G40006	7	92218723	92219775	-	0.0201009	0.185647
G39899	7	92221126	92239900	+	0.574521	0.666566
G39910	7	92225902	92227909	+	0.334744	0.425422
G40007	7	92244811	92260006	-	0.731347	0.779213
G39822	7	92313911	92330612	-	0.0713284	0.101347
G39819	7	92326345	92331139	+	0.0794077	0.11235
G39824	7	92379052	92381250	+	0.0605015	0.0454701
G39854	7	92420974	92432505	+	0.0118754	0
G39857	7	92427907	92517841	+	0.0558941	0.118988
G39945	7	92433516	92444984	-	0.308391	0.562003
G39858	7	92464601	92468965	+	0.00127049	0.00282838
G39968	7	92496615	92498778	-	0.484777	0.65113
G39856	7	92498126	92682270	+	0.257403	0.448432
G39969	7	92500144	92506520	-	0.0392622	0.0940055
G39855	7	92504066	92507566	+	0.205099	0.3903
G39972	7	92512955	92518360	-	0.415401	0.43192
G39973	7	92540424	92546289	-	0.174978	0.191874
G40101	7	92663068	92696161	-	0.0113341	0.0666768
G40104	7	92802793	92818710	-	1.16647	1.35213
G40105	7	92821700	92822066	-	2.13938	2.30716
G40106	7	92846129	92847647	-	0.116048	0.115122
G39914	7	92874503	93062822	+	0.387017	0.464059
G40107	7	92876005	92925202	-	0.0844309	0.0425072
G39828	7	93064018	93136758	-	0.354158	0.390411
G39866	7	93202968	93315699	+	2.99291	3.8869
G40001	7	93250907	93253665	-	0.00644693	0.00928338
G40003	7	93272183	93278334	-	0.00863767	0.226059
G39887	7	93474550	93479988	-	0.0250426	0.0401225
G39888	7	93572867	93579946	-	0.000864737	0.140255
G39863	7	94184656	94187038	+	0.267351	0.279412
G39873	7	94288349	94289564	+	0.0252553	0.0184411
G39880	7	94386531	94396753	-	0.00115601	0.00400128
G39992	7	94599531	94728893	+	3.72772	6.34942
G39993	7	94688107	94689520	+	0.0242769	0.0233854
G39890	7	94778096	94780296	-	0.0175133	0.0373579
G39936	7	95370673	95372092	+	0.287736	0.346959
G39935	7	95463357	95677187	+	0.348795	0.410155
G39937	7	95532701	95545537	+	0.383446	0.458727
G39938	7	95558527	95576540	+	0.380522	0.426192
G39941	7	95667930	95677056	-	0.000651291	0.000685779
G39924	7	95716599	95718163	+	0.82473	1.11573
G39951	7	95812363	95817814	-	0.00323333	0.00834222
G39952	7	95825968	95831215	-	0.000886723	0.020885
G39953	7	95901846	95904404	-	0.0246622	0.101035
G39958	7	96204227	96208946	+	0.000491269	0.0616946
G40032	7	96241241	96336796	-	1.37404	1.81889
G40016	7	96772612	96839380	-	0.195535	0.372577
G40023	7	96849335	96897972	-	0.490973	0.843392
G40026	7	96850343	96944330	-	0.770965	1.25926
G40031	7	96895949	96918508	-	0.773062	0.941135
G40033	7	96906753	96949758	-	0.282203	0.392734
G40034	7	96908974	96910389	-	0.420868	0.637685
G39954	7	96955016	96964311	-	0.0753021	0.194825
G39957	7	96980770	96985228	-	0.296865	0.498652
G40019	7	97104840	97107660	-	0.878194	1.11728
G40020	7	97113041	97115726	-	1.13331	1.45537
G39964	7	97151858	97162262	+	0.250504	0.347089
G40091	7	97309722	97325596	-	0.237492	0.383895
G39997	7	97579864	97586274	+	0.00437054	0.0342111
G40087	7	97977450	97978224	-	0.00215645	0.052329
G40143	7	98149554	98154050	-	0.295177	0.384913
G40015	7	98207779	98216604	-	0.251784	0.415219
G40037	7	98428824	98431917	-	0.592927	0.839352
G40036	7	98430668	98431671	+	0.484176	0.671686
G40047	7	98451560	98462307	-	0.114142	0.226249
G40062	7	98619274	98623769	+	0.166247	0.194035
G40052	7	98629955	98633533	-	0.0703048	0.118706
G40267	7	98705325	98706606	-	0.00227868	0.00441493
G40269	7	98718932	98719334	-	0.00179335	0.00122255
G40282	7	98862291	98864960	-	0.413696	1.12414
G40163	7	99183766	99188244	-	0.103181	0.249197
G40164	7	99324121	99325445	-	0.243847	0.339923
G40110	7	99888678	99891438	-	0.194732	0.307843
G40063	7	100014158	100027979	+	0.153236	0.144093
G40065	7	100031959	100066263	-	0.0986012	0.194202
G40064	7	100047445	100048198	+	0	0.00230534
G40068	7	100075992	100080756	+	0.239522	0.276541
G40086	7	100133587	100136041	-	0.33792	0.490968
G40074	7	100141952	100153025	+	0.0277566	0.0491967
G40075	7	100163258	100177915	+	0.377642	0.552121
G40076	7	100173981	100175175	+	0.100447	0.032255
G40304	7	100212626	100378832	-	0.181881	0.187357
G40318	7	100461741	100472428	-	0.406688	0.796754
G40376	7	100530033	100542140	-	0.035743	0.0350779
G40116	7	100870662	100872185	-	0.193711	0.177366
G40096	7	101086831	101097791	+	0.0321226	0.0419875
G40097	7	101214190	101215917	-	0.000114982	0.00105406
G40098	7	101262503	101295340	+	0.0315078	0.0592813
G40126	7	101377545	101379188	+	0.00382935	0
G40128	7	101403135	101405491	+	0.00141088	0.000479634
G40130	7	101514223	101515026	+	0.00136858	0
G40133	7	101585005	101590332	+	0.0441764	0.0444524
G40135	7	102326041	102333691	-	0.00125052	0
G40138	7	102723978	102748659	-	0.0109681	0.0123616
G40124	7	102771052	102788734	+	0.104796	0.173001
G40112	7	102802986	102808650	-	0.00273701	0.00454391
G40113	7	102889664	102950604	-	0.00132389	0.00376292
G40114	7	102957379	102960038	-	0.0119071	0.0217664
G40202	7	103052196	103087890	-	0.0597737	0.0796136
G40154	7	103110578	103116825	+	0.029114	0.019523
G40203	7	103223646	103229354	-	0.00695628	0.00144222
G40205	7	103240312	103241972	-	0.00538621	0.00145386
G40206	7	103253167	103254191	-	0.0109687	0.00191051
G40175	7	103390684	103391519	+	0.000253991	0.010086
G40176	7	103407238	103410656	+	0.0015987	0.0398506
G40140	7	103869333	103886754	-	0.123288	0.272844
G40160	7	103999233	104056793	+	1.06387	1.73336
G40159	7	104009373	104018481	+	5.41065	7.59475
G40161	7	104060725	104061727	+	0.392771	1.08278
G40139	7	105000216	105002187	-	0.192216	0.386186
G40142	7	105024993	105064861	-	0.0120911	0.0307522
G40141	7	105418895	105421948	-	0	0
G40149	7	105533393	105962391	+	0.000268434	0.00224244
G40147	7	106773978	106851639	-	1.27635	1.64587
G40145	7	106936273	106938298	+	0.251133	0.407063
G40148	7	107074720	107099141	+	0.0011788	0.00633951
G40150	7	107174879	107179682	+	0.000406108	0.00341127
G40151	7	107376262	107396237	+	0.0854044	0.0582968
G40155	7	107658068	107772932	-	0.0318742	0.0526852
G40153	7	108314654	108336668	+	0.234249	0.345163
G40157	7	109602072	109682775	-	0.23008	0.343721
G40156	7	109684856	109686290	-	0.00315833	0.0336663
G40169	7	109998561	110001043	+	0.307742	0.0859248
G40166	7	110104599	110123127	+	0.0156096	0.0266129
G40168	7	110283226	110297765	+	0.12735	0.191559
G40435	7	110344612	110347656	-	0.133388	0.244007
G40434	7	110352781	110361676	-	0.758917	0.919714
G40248	7	110450468	110453878	+	0.153809	0.318489
G40452	7	110721769	110731275	-	0.00432678	0
G40178	7	110903545	110908962	-	0.104213	0.186324
G40177	7	110907015	110929792	+	0.713818	0.591418
G40179	7	110909305	110921607	-	0.000463423	0.000349499
G40187	7	111211464	111215754	+	0.0187919	0.339269
G40188	7	111221886	111233804	+	0.0483989	0.181093
G40189	7	111279776	111287453	+	0.609836	1.15973
G40198	7	111727091	111737805	+	0.0741681	0.340383
G40268	7	111829780	111850825	-	0.00570497	0.0025485
G40270	7	111863777	111868045	-	0.0453749	0.0454123
G40209	7	112102806	112104613	-	0.0860028	0.27523
G40212	7	112108973	112109861	-	0.123554	0.215416
G40208	7	112142034	112146910	-	0.755984	1.52167
G40223	7	112527136	112551747	+	0.302066	0.303629
G40241	7	112544914	112551747	-	0.226701	0.316887
G40224	7	112600353	112620267	+	0.183891	0.370327
G40228	7	112753654	112759657	+	0.0818434	0.220515
G40229	7	112811464	112822101	-	0.0537109	0.0722943
G40219	7	112880127	112881135	-	0.000143718	0
G40221	7	112903591	112909226	+	0.00498072	0.013993
G40255	7	113027986	113035010	+	0.0295531	0.0816407
G40256	7	113045886	113118561	+	0.0881728	0.267204
G40230	7	113182564	113192254	-	0.0292021	0.0543871
G40243	7	113297954	113336231	-	0.175332	0.28432
G40245	7	113302157	113329700	-	0.17895	0.24501
G40260	7	113415768	113419823	-	0.541761	0.540929
G40257	7	113424248	113425175	+	0.0335906	0.213955
G40258	7	113435844	113441889	+	0.0368571	0.149619
G40277	7	113645196	113651559	+	0.266245	0.29917
G40278	7	113650722	113750181	+	0.525074	0.467901
G40321	7	113728771	113738066	-	0.166589	0.240226
G40273	7	113765776	113786597	+	0.0144449	0
G40274	7	113825692	113827268	+	0.207503	0.286889
G40430	7	114032683	114034734	-	0.045696	0.0787254
G40431	7	114109159	114111778	-	0.0026028	0.117176
G40432	7	114134190	114136871	-	0.0913116	0.240664
G40454	7	114203632	114247185	-	5.12449	3.46222
G40455	7	114233272	114236559	-	0.297566	0.425699
G40456	7	114280251	114290283	-	0.0151739	0.0231654
G40280	7	114553762	114554593	-	0.702623	0.936452
G40298	7	114571673	114574030	-	1.00183	1.51465
G40299	7	114578419	114579747	-	0.354255	0.372715
G40350	7	114603003	114604109	-	0.506557	1.39227
G40296	7	114712153	114774988	+	2.2625	3.54121
G40308	7	114777081	114782464	+	0.280646	0.452446
G40309	7	114779524	114782826	+	0.0943401	0.1128
G40310	7	114828735	114968097	+	0.0397879	0.0402774
G40313	7	114907212	114973370	-	0.00530999	0.0176865
G40428	7	115198042	115204066	-	0.0163158	0.0260137
G40461	7	115219424	115266683	-	0.0564655	0.239595
G40347	7	115269947	115278997	+	0.0667377	0.0744076
G40463	7	115275822	115280514	-	0.0307582	0.0295464
G40467	7	115349105	115353718	-	0.451807	0.952876
G40458	7	115370226	115370755	-	15.7698	17.1899
G40303	7	115407276	115412261	-	0.00300288	0.00353213
G40311	7	115554183	115608367	+	0.0720971	0.200627
G40356	7	115593560	115602388	-	0.0352264	0.0403092
G40323	7	115702885	115711911	+	0.0937235	0.182811
G40327	7	115753608	115762765	+	0.00461028	0.00741237
G40329	7	115763878	115772894	+	0.00056263	0.00281089
G40364	7	115836584	115929563	+	0.00699289	0.00520086
G40383	7	115940932	115978228	-	0	0.0318889
G40384	7	115944416	115982264	-	0.0249908	0.226917
G40387	7	115961251	115977045	-	0.00253251	0.378609
G40352	7	116099388	116130165	+	0.945501	1.05656
G40343	7	116263093	116265934	-	0.133489	0.176691
G40414	7	116436626	116439376	+	1.2604	1.782
G40602	7	116451340	116595362	-	0.21787	0.492881
G40416	7	116506437	116509186	+	0.136222	0.280518
G40417	7	116550090	116560280	+	0.0707861	0.233317
G40422	7	116574406	116584569	+	0.117028	0.441852
G40424	7	116586315	116587849	+	0.0337859	0.187101
G40426	7	116591487	116598025	+	0.0217997	0.0605884
G40604	7	116592902	116594809	-	0.0227913	0.0142112
G40353	7	116784941	116787175	-	6.01714	10.0369
G40361	7	117039544	117045485	+	0.000907216	0.00156874
G40367	7	117082946	117136156	+	0.000757067	0.0172538
G40369	7	117393639	117394263	+	0.0171942	0.0526324
G40751	7	117491907	117494225	-	0.216213	0.309931
G40501	7	117621778	117796654	+	0.858461	1.21991
G40542	7	117743083	117749812	+	0.415254	0.529735
G40543	7	117753220	117756234	+	0.0955567	0.127919
G40544	7	117787537	117790253	+	0.0018301	0.00193637
G40752	7	117788524	117792606	-	0.00687433	0.0208438
G40372	7	117873354	117875615	-	0	0.0146184
G40371	7	117874780	117880642	+	0	0.0131328
G40374	7	117936088	117937801	-	0.119217	0.18379
G40459	7	117976494	117984744	-	0.0962726	0.129878
G40379	7	118042320	118046140	+	0.0936606	0.140141
G40386	7	118049517	118052804	-	0.0442499	0.0501806
G40389	7	118052995	118059856	-	2.30182	1.45019
G40391	7	118186644	118194278	+	0.00220862	0.00265229
G40394	7	118316218	118470430	+	0.306527	0.436945
G40397	7	118440234	118458681	-	0.000380258	0.00119853
G40393	7	118680093	118684932	+	0.000294608	0
G40396	7	119231930	119234253	+	0.0952009	0.170965
G40399	7	119254528	119271308	+	0.0782587	0.111164
G40398	7	119299096	119302231	+	0.000616247	0.000715053
G40400	7	119469587	119489116	-	0.0420397	0.0840064
G40402	7	120017826	120025170	-	0.278121	0.211864
G40404	7	120025171	120050836	+	0.124106	0.202033
G40403	7	120132040	120133061	-	0	0.000428898
G40407	7	120300159	120311260	-	0.0862664	0.220738
G40410	7	120363952	120379078	-	0.017342	0.0138575
G40429	7	120480924	120481370	+	1.07931	2.68638
G40448	7	120549900	120555513	+	0.0104933	0.0220195
G40450	7	120597883	120600150	+	0.121055	0.27816
G40412	7	120601030	120602993	+	0.808163	1.01239
G40437	7	120908998	120910993	-	0.223483	0.42107
G40485	7	120943787	120945223	-	0.00146996	0.00494616
G40442	7	121105029	121106071	-	0.16457	0.305706
G40443	7	121116309	121119684	-	0.718109	0.749766
G40499	7	121257113	121261612	-	0.00224545	0.0212671
G40492	7	121664941	121680809	+	0.306876	0.522204
G42608	9	22274	25425	+	0.0541842	0.108546
G42869	9	49443	324656	-	0.0588868	0.211269
G42638	9	105064	107343	+	2.06206	2.27053
G42909	9	185026	188079	-	0.159182	0.113133
G42917	9	197780	205334	-	0.202555	0.23554
G42916	9	214966	223735	-	1.36576	1.93033
G42656	9	235707	282101	+	0.679892	1.15155
G42657	9	254293	262725	+	0.200542	0.286084
G42622	9	491921	502171	-	0.265	0.337243
G42632	9	546317	551474	+	0.0590181	0.119408
G42633	9	552980	556222	+	0.0453265	0.0763921
G42725	9	605527	609011	+	0.281835	0.406274
G42727	9	614368	618360	+	0.486472	0.64769
G42637	9	706022	711209	+	0.316537	1.15206
G42678	9	719693	721105	+	0.314907	0.442978
G42699	9	724591	730196	-	0.0392723	0.0848442
G42700	9	728637	730273	-	0.00589865	0.129581
G42701	9	757357	759910	-	0.156128	0.104494
G42667	9	984475	989366	-	0.000949714	0.00155996
G42666	9	1097596	1098781	+	0.000303426	0.00363639
G42707	9	1204943	1208264	+	0.00465706	0.00907369
G42696	9	1485723	1489215	+	0.197295	0.29733
G42677	9	1558534	1589299	+	0.00137666	0.00115709
G42686	9	1677037	1892604	-	0.000433543	0
G42702	9	1978565	1985846	+	0.168834	0.462547
G42741	9	2472056	2493344	-	0.0144574	0.026967
G42715	9	2545870	2553188	+	0.118187	0.178064
G42716	9	2561936	2570259	+	0.151902	0.295686
G42745	9	2651662	2677816	-	0.0463092	0.0598219
G42746	9	2653437	2654533	-	0.391505	0.357468
G42722	9	2846642	2981938	+	0.267102	0.199439
G42723	9	2849207	2885615	+	0.265958	0.199319
G42732	9	2896929	2898435	-	0.169727	0.270507
G42733	9	2982114	2983972	-	0.0716905	0.084093
G42734	9	3029286	3030188	-	0.293217	0.717112
G42977	9	3165365	3171089	-	0.166915	0.361484
G42989	9	3282706	3303264	-	0.212137	0.335809
G42921	9	3312390	3383311	+	1.41517	2.00565
G42923	9	3328486	3364474	+	0.185638	0.477896
G42927	9	3341015	3352309	+	0.439372	0.899414
G43029	9	3371038	3373330	-	0.100149	0.147825
G42737	9	3391512	3399499	+	0.00650839	0.00423462
G42744	9	3401058	3407537	+	0.205355	0.177527
G42936	9	3490304	3506104	-	0.00882678	0.00209545
G42817	9	4519648	4747534	-	0.451296	0.524286
G42820	9	4542410	4737411	-	0	0.000982432
G42795	9	4642571	4644306	+	0.000154657	0.00113878
G42816	9	4724149	4762971	-	0.00200235	0.00459593
G42802	9	4762574	4928518	+	0.00523445	0.0060491
G42807	9	5520140	5522580	+	0.0547669	0.100082
G42808	9	5546103	5581122	+	0.0511345	0.0925407
G42811	9	5591005	5616371	+	0.0164687	0.00543611
G42814	9	5714665	5717361	-	0.262564	0.353009
G42815	9	5722448	5725467	-	0.0381853	0.00865217
G42830	9	5868025	5929680	+	0.00116759	0.00477619
G42836	9	5905813	5964144	-	0.0737454	0.157978
G42832	9	5964221	5967994	-	0.0145008	0.0263291
G42842	9	6245495	6246634	+	0.231114	0.451258
G42951	9	6414473	6433563	+	0.46922	0.454322
G42957	9	6450131	6455233	+	0.0245935	0.0489255
G42883	9	6628055	6642222	+	0.690966	1.21291
G42885	9	6664209	6673856	-	0.278224	0.309902
G42985	9	6695140	6792206	-	1.30426	2.18581
G42903	9	6718380	6722056	+	0.0720916	0.135464
G42994	9	6738216	6740989	-	0.230952	0.25256
G42911	9	6751813	6763185	+	1.57742	2.50652
G42873	9	6904280	6905285	+	0.979485	1.42763
G42882	9	7023746	7044187	+	0.178616	0.279804
G42884	9	7027999	7032523	+	0.111381	0.302787
G42900	9	7201914	7203814	+	0.222722	0.322389
G43314	9	7338111	7346696	-	0.318737	0.573621
G42890	9	7626685	7636121	+	0.0928926	0.166416
G42892	9	7646457	7647334	-	0.00299301	0.00748407
G42906	9	7657675	7671411	+	0.145484	0.196931
G42907	9	7677109	7680313	+	0.0717471	0.0842188
G42983	9	8043384	8083575	-	0.868929	1.29383
G43003	9	8060417	8106244	-	0.462055	0.87772
G43005	9	8093632	8096054	-	0.225462	0.272594
G43007	9	8104837	8118849	-	0.226448	0.237278
G42926	9	8213593	8219169	-	0.00887375	0.0134493
G42943	9	8335315	8340151	+	0.136511	0.184074
G42954	9	8391464	8405818	+	0.668819	1.5163
G42997	9	8571188	8608685	+	0.65368	0.871823
G42987	9	8676847	8685614	-	0.267313	0.412725
G42955	9	8840172	8888537	+	0.0202753	0.00126535
G43060	9	8968898	8970661	-	0.0128092	0.0310891
G42961	9	9038129	9053019	+	0.00600791	0.00913877
G43001	9	9348727	9352097	-	0.1966	0.270165
G43002	9	9353218	9363346	-	0.0641245	0.174924
G43009	9	9508355	9511736	+	0.00149365	0.000326532
G43019	9	9574891	9585658	+	0.233184	0.726168
G43080	9	9602737	9612840	-	1.08458	1.5358
G43023	9	9779181	9782421	+	0.431738	0.741238
G43113	9	9917762	10032039	-	0.170574	0.394838
G43127	9	9919393	9919873	-	0.0248817	0.028085
G43128	9	9924753	9926419	-	0.117586	0.11614
G43129	9	9955984	9995257	-	0.183472	0.313244
G43131	9	9963032	9968256	-	0.92776	1.38095
G43117	9	9968929	9993235	-	0.206554	0.435845
G43041	9	10446197	10452846	-	0.0154887	0.0138341
G43105	9	10520395	10707503	+	0.430316	0.654446
G43312	9	10590966	10627920	-	1.29747	2.14141
G43190	9	10827155	10828881	+	0.0216305	0.0333779
G43062	9	10969668	10970735	+	0.0679718	0.0760214
G43145	9	11001610	11001890	-	1.16776	1.23334
G43198	9	11402631	11564628	-	0.00626415	0.01547
G43231	9	11553800	11763343	-	0.113672	0.29721
G43194	9	11640779	11684248	+	0.0010401	0.0043323
G43276	9	12009358	12109746	-	0.591497	0.907573
G43278	9	12017031	12065170	-	0.16414	0.233979
G43277	9	12049524	12053208	-	0.106307	0.194151
G43275	9	12059221	12091825	-	0.435268	0.627633
G43280	9	12068086	12117542	-	0.457824	0.799076
G43340	9	12266166	12290430	-	0.104807	0.209857
G43441	9	12307266	12308460	-	0.231478	0.371479
G43154	9	12394714	12405253	+	0.00425751	0.0693046
G43155	9	12448351	12483794	+	26.1303	62.2465
G43508	9	12521510	12582030	-	0.746529	0.702663
G43507	9	12653251	12656721	-	1.09857	1.82169
G43160	9	12755693	12799042	+	0.0119281	0.588088
G43573	9	12767951	12899308	-	1.62417	2.50012
G43653	9	12808395	12867947	-	0.324958	0.468058
G43161	9	13011020	13012459	+	0.10009	0.0695167
G43208	9	13298483	13300116	-	0.111999	0.277236
G43211	9	13387902	13393945	-	0.3537	0.917264
G43206	9	13411868	13428362	-	0.404014	1.0757
G43212	9	13512637	13555693	-	0.516382	1.28851
G43214	9	13548479	13550809	-	0.479281	0.935254
G43215	9	13571498	13573133	-	0.753341	1.556
G43217	9	13620210	13622161	-	0.348329	0.564709
G43218	9	13649131	13685076	-	1.19911	1.32106
G43221	9	13690564	13691391	-	0.6155	0.806412
G43223	9	13711621	13714384	-	0.875884	1.47923
G43225	9	13717849	13742596	-	0.500854	0.819799
G43088	9	13866077	13872324	+	0.2938	0.560332
G43235	9	13899517	13902703	-	0.352345	0.504543
G43205	9	13989169	14088209	-	0.0827322	0.115187
G43090	9	14088306	14091272	+	0.0644597	0.0870237
G43091	9	14117558	14126377	+	0.00471291	0.0151975
G43098	9	14131291	14173003	+	0.0280142	0.0475712
G43100	9	14173499	14180012	+	0.00147325	0.00092312
G43085	9	14491780	14522610	+	0.0011789	0.00215899
G43086	9	14660488	14662155	-	0.00124137	0.00663326
G43089	9	14696408	14697001	-	0.338448	0.872383
G43094	9	14836520	14866019	+	0.00324817	0.00315293
G43096	9	14979916	15019178	+	0	0.0417926
G43101	9	15090933	15140944	+	0.00854249	0.0072849
G43110	9	15129861	15274040	-	0.0774621	0.0330334
G43112	9	15137784	15138726	-	0.00150306	0.00382466
G43107	9	15232728	15233031	+	6.2903	18.1416
G43099	9	15417464	15422550	+	0.00118716	0.00102108
G43102	9	15599782	15984369	-	0.00666347	0.00898076
G43104	9	15917843	15919633	-	0.0238338	0.0404688
G43106	9	15922204	15922984	-	0.000847125	0.00644782
G43108	9	16041345	16089793	-	0.0368221	0.0520899
G43118	9	16097043	16265297	+	0.259627	0.440614
G43120	9	16183515	16191803	+	0.00115599	0
G43123	9	16275106	16331314	-	0.257198	0.420345
G43126	9	16934373	16975253	-	0.133204	0.145213
G43451	9	17193961	17387206	-	1.17441	1.96517
G43188	9	17222939	17243539	+	1.99886	2.87474
G43453	9	17245667	17247421	-	0.389732	0.63991
G43454	9	17259075	17266937	-	0.753837	0.744025
G43210	9	17283721	17438785	+	0.336751	0.441571
G43456	9	17322129	17333998	-	1.30388	1.92022
G43374	9	17531042	17534536	+	0.381799	0.473072
G43375	9	17744034	17760043	+	0.00144502	0.00191381
G43376	9	18212187	18226167	+	0.114352	0.218149
G43548	9	18466658	18546511	-	0.152236	0.142996
G43550	9	18565450	18566964	-	0.19699	0.373722
G43562	9	18611699	18612481	-	0.0480218	0.0456294
G43538	9	18662492	18663791	-	0.235773	0.179492
G43568	9	18682605	18688429	-	0.0763238	0.0901767
G43569	9	18702820	18707513	-	0.106178	0.128738
G43572	9	18720592	18724095	-	0.106778	0.164273
G43575	9	18752483	18758356	-	0.145567	0.147292
G43577	9	18758512	18763628	-	0.167915	0.200467
G43380	9	18768671	18780043	+	0.11148	0.202025
G43559	9	18942625	18948846	-	0.271906	0.315539
G43561	9	19003145	19005540	-	0.319665	0.404136
G43560	9	19048046	19055323	-	0.324922	0.360349
G43143	9	19119796	19123708	+	0.00225347	0.0186733
G43242	9	19252475	19253758	-	0.145084	0.204626
G43243	9	19416186	19416838	-	0.110051	0.184504
G43139	9	19763334	19833512	-	2.6819	2.50346
G43152	9	19946029	19955980	+	0.922785	1.4257
G43147	9	20033713	20044205	+	8.5195	12.5801
G43148	9	20048951	20052995	+	0.508179	0.731909
G43166	9	20057367	20060940	+	0.276444	0.318069
G43298	9	20059649	20121568	-	2.06205	2.43939
G43299	9	20136508	20181182	-	0.834169	1.38594
G43304	9	20262101	20264700	-	0.336979	0.547345
G43413	9	20282904	20287633	-	1.39349	1.70095
G43416	9	20469138	20529485	-	0.191026	0.29285
G43417	9	20502202	20504423	-	0.557702	0.747915
G43414	9	20534530	20537609	-	0.504939	0.676851
G43412	9	20562576	20613705	-	0.868995	1.14448
G43285	9	20657638	20659115	+	0.0286538	0.182413
G43150	9	20693527	20695454	-	0.964998	1.35675
G43172	9	21022859	21024847	+	2.47919	4.26023
G43173	9	21033659	21038163	+	0.48605	1.01633
G43174	9	21053606	21056513	-	0.499861	0.809287
G43175	9	21069904	21073071	+	0.093473	0.0959767
G43177	9	21073243	21074704	+	0.234908	0.37649
G43178	9	21104043	21105411	+	0.0163841	0.00208496
G43179	9	21296217	21323118	+	1.12057	0.766948
G43180	9	21339394	21340705	-	0.423886	0.45999
G43183	9	21490750	21594299	+	0.00356301	0.00731969
G43185	9	21657276	21661172	+	0.180443	0.24026
G43186	9	21687977	21689176	-	0.151053	0.160117
G43195	9	21763293	21888226	+	0.515423	0.927254
G43199	9	21782942	21786467	+	0.620018	1.02531
G43201	9	21786598	21887136	+	0.438028	0.763571
G43202	9	21794067	21796854	+	0.418319	0.790468
G43203	9	21839223	21841324	+	0.27429	0.528341
G43222	9	21964816	21967170	+	0.177506	0.538146
G43224	9	22026392	22027900	+	0.198261	0.664076
G43220	9	22120562	22122454	+	0.257426	0.713313
G43226	9	22457245	22477170	+	0	0.00394178
G43252	9	22475506	22477568	-	0.0101724	0.00942081
G43258	9	22728299	22734272	+	0.090559	0.285884
G43236	9	22820236	22890189	+	0.0302129	0.0179384
G43238	9	22963130	22964582	+	0.449562	0.916987
G43253	9	23231435	23288023	-	0.00360588	0.00110575
G43255	9	23417275	23449063	+	0.0053688	0.0298373
G43254	9	23799897	23803899	-	0.00166507	0.00257412
G43256	9	23838745	23859826	-	0.010033	0.0136169
G43263	9	23861481	23945302	-	0.0389921	0.0551402
G43262	9	23866309	23887247	-	0.082644	0.122012
G43264	9	23900486	23901458	-	0.0264425	0.00890348
G43259	9	24178149	24215763	-	0.194833	0.37401
G43260	9	24379543	24383202	-	0.205521	0.249039
G43261	9	24388742	24404322	-	0.0013956	0.000300866
G43265	9	24410088	24495807	+	0.0237227	0.0458247
G43271	9	24425390	24521526	-	0.015344	0.0159008
G43272	9	24457169	24460462	-	0.00620141	0.00851126
G43266	9	24574357	24578804	-	0.0315844	0.0268457
G43267	9	24614765	24617659	-	0.0639214	0.101689
G43269	9	24644339	24656092	-	0.000323855	0.00509145
G43296	9	25205623	25206981	-	0.000244533	0.00746245
G43288	9	25990255	26020984	-	0.327721	0.386479
G43289	9	26003970	26005028	-	0.0479557	0.041691
G43290	9	26034369	26039222	-	0.442797	0.562911
G43291	9	26043347	26049316	+	0.00962194	0.0162681
G43293	9	26093260	26103105	-	0.152114	0.149409
G43320	9	26484411	26492879	-	0.0722581	0.0974063
G43316	9	26561059	26565758	+	0.000911939	0.00529743
G43325	9	26642832	26644048	+	0.826371	1.09237
G43362	9	26699276	26700964	+	0.381069	0.500177
G43364	9	26757364	26759768	-	0.381226	0.653774
G43365	9	26790293	26803898	-	0.00155831	0.0019043
G43339	9	26985832	27010370	+	0.43782	0.605386
G43341	9	27000798	27003344	+	0.564262	0.709198
G43351	9	27114285	27133980	-	0.16225	0.207915
G43354	9	27164472	27180509	-	0	0.0599425
G43353	9	27164524	27165830	+	0.23319	0.349362
G43355	9	27191819	27202322	-	0.323817	0.674738
G43363	9	27281933	27308093	-	0.109054	0.0843446
G43366	9	27360118	27374346	+	0.478001	0.453573
G43368	9	27414405	27637441	+	0.21185	0.355693
G43367	9	27737615	27756547	+	0	0.00658315
G43384	9	27861407	27878251	+	0.417166	0.644382
G43386	9	28080624	28098935	+	0.0328102	0.329067
G43392	9	28186396	28191485	+	0.15456	1.22876
G43394	9	28201000	28208085	+	0.022523	0.357959
G43396	9	28267849	28270254	+	0.0183494	0.762381
G43372	9	28481429	28482667	+	0.27737	0.430384
G43382	9	29689090	29866629	+	0.0262757	0.0723734
G43387	9	29910540	29912147	-	0.00016492	0.000716142
G43391	9	29968640	29974784	-	0.0438917	0.0667358
G43395	9	29976223	30008967	-	0.129143	0.214243
G43383	9	30005410	30028321	+	0.00885945	0.0318493
G43393	9	30161010	30167538	-	0.00367476	0.00881391
G43400	9	30221769	30231582	-	0.219089	0.212805
G43429	9	30324501	30348650	+	0.125223	0.20674
G43430	9	30484089	30485283	+	0.0696572	0.0873599
G43432	9	30621931	30622429	+	0.0214645	0.0218243
G43433	9	30647295	30648870	+	0.00220389	0.00560587
G43434	9	30821985	30823130	+	0.0405106	0.0949761
G43418	9	31520040	31629844	-	0.298066	0.670301
G43405	9	31595969	31616238	+	0.0012094	0.0630108
G43404	9	31647530	31673716	+	0	0.0434366
G43422	9	32229626	32240197	+	0.258994	0.491114
G43524	9	32595564	32726055	+	0.276256	0.459192
G43526	9	32754781	32833723	+	0.318126	0.222234
G43601	9	32877213	32885965	-	0.513561	1.27064
G43529	9	32916901	33054526	+	1.44973	1.97388
G43533	9	32989066	33010365	+	4.70535	6.8438
G43593	9	33049989	33073506	+	3.14551	4.32604
G43424	9	33380403	33553815	+	0.0710921	0.0308829
G43425	9	33593088	33594921	+	0.00736153	0.0169969
G43426	9	33707698	33708698	+	0.114454	0.171207
G43915	9	34086444	34133626	+	0.284402	0.185687
G43436	9	34243809	34275308	-	0.0400997	0.0386669
G43438	9	34378725	34380385	-	0.339439	0.546962
G43439	9	34382539	34384640	-	0.420105	0.610615
G43447	9	34970087	34978089	+	0.127031	0.162709
G43605	9	35783453	35786475	-	0.327171	0.379796
G43606	9	35846920	35917260	-	0.134838	0.237574
G43516	9	35848267	35916930	+	0.338484	0.434255
G43521	9	35848999	35918222	+	0.290333	0.240543
G43471	9	36073021	36075691	-	0.516388	0.701091
G43657	9	36560533	36562329	+	0.198067	0.357944
G43751	9	36855497	36859633	-	16.0842	15.6153
G43543	9	36943232	37070435	+	3.08258	3.37005
G43545	9	36975410	36995413	+	0.00126221	0.00196034
G43765	9	37003379	37006373	-	0.124231	0.172612
G43479	9	37343890	37372777	+	0.095111	0.170843
G43480	9	37451578	37454078	+	0.0116559	0.032755
G43481	9	37462494	37472307	+	0.168715	0.241513
G43482	9	37510465	37519254	+	0.156128	0.221075
G43487	9	37645129	37652887	+	0.149489	0.228587
G43488	9	37706200	37713456	-	0.000483426	0.000507322
G43489	9	37722816	37730420	+	0.00292211	0.0020965
G43490	9	37756564	37981724	+	0.177587	0.172674
G43498	9	37910234	38058931	-	0.255502	0.318171
G43500	9	38047771	38051329	-	0.020484	0.0225965
G43515	9	38381460	38467761	+	1.05986	1.33077
G43517	9	38414340	38416091	-	0.00389502	0.0447011
G43509	9	38580849	38855851	+	0.505641	0.748646
G43510	9	38697061	38698759	+	0.827627	1.28646
G43511	9	38699215	38703992	+	0.107743	0.220174
G43512	9	38708519	38710012	+	0.080777	0.0933419
G43528	9	38881445	38895239	+	0.330039	0.549807
G43525	9	38917630	38923906	+	0.730651	1.21581
G43530	9	38949776	38972584	+	0.297511	0.474157
G43532	9	39020077	39022262	+	0.179288	0.42569
G43553	9	39068495	39082719	-	0.0167282	0.0338925
G43534	9	39083543	39096115	-	0.0486806	0.068642
G43646	9	39215611	39217448	+	0.00175347	0
G43943	9	39334981	39368483	-	0.0219899	0.0431213
G43949	9	39365448	39527872	-	0.779542	1.17647
G43950	9	39470689	39475650	-	0.0632172	1.1244
G43712	9	39595971	39597747	+	0.0772703	0.419635
G43909	9	39712981	39811277	+	0.338107	0.652948
G44034	9	39734957	39738503	-	0.220018	0.253591
G43912	9	39809104	39811173	+	0.328826	0.544814
G43913	9	39811877	39813553	+	0.484676	0.84041
G43554	9	39930163	39932059	+	0.131654	0.199198
G43555	9	39937270	39938753	+	0.102372	0.189145
G43574	9	40001633	40003055	-	0.00380917	0.00872551
G43566	9	40002568	40036539	+	0.114766	0.263875
G43571	9	40030790	40144219	+	0.092033	0.155516
G43564	9	40039368	40091724	+	0.200875	0.303607
G43567	9	40050116	40053497	+	0.0128593	0.0229577
G43578	9	40232913	40431964	+	0	0.0134505
G43585	9	40234656	40240721	-	0.0539224	0.0986925
G43580	9	40235142	40238488	+	0.00147018	0.000780074
G43586	9	40333093	40336675	-	0.0693189	0.0578254
G43587	9	40337594	40340976	-	0.000142154	0.00164629
G43588	9	40431341	40473326	-	0.00070704	0.00283242
G43581	9	40472807	40473752	+	0.000863895	0
G43582	9	40582801	40589408	+	0.00408977	0.0042127
G43583	9	40588101	40626577	-	0.57702	0.748976
G43584	9	40611394	40623536	-	0.121309	0.183188
G43594	9	41285833	41290317	+	0.000346089	0.000487342
G43597	9	41302664	41305350	-	0.00152791	0.00183014
G43611	9	41322101	41383651	-	0.0379303	0.0564609
G43599	9	41328149	41351036	+	0.0833289	0.12402
G43613	9	41350431	41351809	-	0.138597	0.238957
G43615	9	41352202	41354869	-	0.139712	0.189832
G43616	9	41356448	41358419	-	0.289935	0.605168
G43630	9	41404651	41441078	-	1.7931	2.24087
G43622	9	41481130	41488566	+	0.769617	0.992273
G43681	9	41602239	41616263	-	0.342409	0.564403
G43680	9	41623679	41639403	-	1.71877	3.00752
G43683	9	41990705	42171079	+	3.08686	3.8755
G43684	9	42083381	42118388	+	0.434865	0.497555
G43631	9	42263099	42427584	-	0.291002	0.572969
G43633	9	42561624	42568840	-	0.00323313	0.00486684
G43634	9	42622440	42633019	-	0.0840928	0.0219398
G43650	9	42633083	42634750	+	0.00126363	0
G43711	9	42870059	43049789	-	0.645414	0.581438
G43636	9	43076423	43086702	+	0.0424727	0.0731054
G43638	9	43118651	43127554	+	0.0384234	0.0294918
G43637	9	43140631	43144546	+	0.00252213	0.00370601
G43639	9	43159897	43169901	+	0.0345814	0.10599
G43644	9	43223426	43230986	-	0.858463	0.444385
G43642	9	43287858	43306487	-	0.000588926	0.00393731
G43645	9	43480520	43485414	-	0.00106349	0.00345779
G43648	9	43620884	43642941	-	0.015072	0.0193236
G43660	9	43942449	43947982	+	0.000361341	0.00173345
G43698	9	44032585	44034662	-	0.27104	0.290909
G43721	9	44185461	44423947	-	1.48516	2.07617
G43836	9	44397953	44401853	-	0.705937	1.05619
G43968	9	44574103	44634551	-	0.415042	0.655948
G43689	9	45066836	45068669	-	0.0158755	0.0220409
G43691	9	45087253	45092610	-	0.00966829	0.0168859
G43695	9	45100560	45115877	-	0.0702151	0.119286
G43682	9	45145811	45147566	+	0.000797076	0.00677473
G43733	9	45300096	45302564	-	0.210861	0.175378
G43746	9	45389766	45393163	-	0.158466	0.196562
G43745	9	45403040	45411823	-	0.0967127	0.0953056
G43744	9	45432715	45434645	-	0.0276391	0.024589
G43747	9	45448550	45450423	-	0.000138776	0.000404562
G43702	9	45483325	45484203	+	0.0420409	0.0359248
G43749	9	45584948	45629557	+	0.596963	0.79594
G43773	9	45666841	45725816	+	0.50996	0.731987
G43769	9	45719512	45741079	+	0.446679	0.72041
G43984	9	45839054	45888653	-	0.753416	1.15885
G43774	9	45915264	45973802	+	0.888199	1.17826
G43726	9	46100211	46112638	+	0.0711717	0.125915
G43738	9	46254341	46256946	+	0.284075	0.641817
G43778	9	46348993	46357824	+	0.486789	0.64453
G43884	9	46523573	46540254	+	0.114826	0.158487
G43782	9	46556590	46563230	+	0.232686	0.281011
G43783	9	46575935	46584353	+	0.00168266	0.000538998
G43786	9	46663776	46665391	+	0.0297164	0.0148395
G43788	9	46691149	46692472	-	0	0.000804103
G43804	9	46773794	46801461	-	0	0.00174137
G43803	9	46778880	46782344	-	0.00173548	0.00413647
G43789	9	46782583	46783946	+	0.00040743	0.00100433
G43790	9	46786252	46797984	+	0.000451255	0.0004985
G43791	9	46872433	46872895	+	0.00336207	0.0240039
G43792	9	46890472	46900535	+	0.0875022	0.0849237
G43794	9	46949218	46950150	+	0.0146091	0.00248215
G43796	9	47041727	47050602	+	0.00136321	0.00112775
G43797	9	47051905	47054737	+	0.0143447	0.00759052
G43798	9	47052469	47054326	-	0.32922	0.365468
G43799	9	47302535	47307767	+	0.000377844	0.000594987
G43805	9	47314794	47320167	-	0.357314	0.426047
G43800	9	47320202	47341966	+	0.255106	0.330363
G43809	9	47623128	47624420	+	1.04116	1.4869
G43810	9	47624961	47627187	+	0.57286	0.758121
G43811	9	47627700	47630551	+	0.495897	0.708281
G43825	9	47966022	47992656	-	0.0257307	0.0876034
G43818	9	48398218	48400565	-	0.0529315	0.054529
G43819	9	48405519	48428152	-	0.403969	0.642298
G43821	9	48818061	48833675	-	0.000833772	0.00370708
G43823	9	49013196	49060314	-	0.0852655	0.149392
G43832	9	49147650	49154331	+	0.0189224	2.59954
G43834	9	49165993	49168819	+	0.0139467	0.223459
G43905	9	49234949	49236629	-	1.04715	0.886002
G43826	9	49425902	49428324	+	0.0013279	0.0689667
G43902	9	49693651	49804512	+	0.935184	0.532679
G43850	9	50139441	50163469	-	7.09e-05	0.000606669
G43848	9	50163376	50176074	+	0.00937546	0.00432268
G43947	9	50332106	50334527	-	0.0171378	0.0254648
G43927	9	50481508	50595286	+	0.214548	0.518254
G43929	9	50592539	50600802	+	0.189298	0.349065
G43930	9	50604641	50624593	+	0.486097	0.686434
G43867	9	50802280	50885938	-	0.00132672	0.00980954
G43868	9	50804159	50837354	-	0.00347508	0.0079392
G43869	9	50825109	50894369	-	0.00342968	0.0116366
G43960	9	51100453	51232809	-	0.00293906	0.000645658
G43886	9	51581239	51587811	+	0.0010811	0.00121965
G43889	9	51634725	51640245	+	0.121107	0.184133
G43890	9	51671624	51713076	+	0.223441	0.370965
G43891	9	51709551	51745433	+	0.249687	0.314451
G43894	9	51740525	51766217	-	0.00414438	0.00345692
G43928	9	51976001	51977196	+	0.232119	0.34745
G44149	9	52302936	52323676	+	0.090804	0.104526
G44169	9	52383405	52385629	-	0.00144369	0.074576
G44170	9	52527466	52533371	-	0.000932715	0.0605214
G44122	9	52722710	52726803	-	0.268827	0.530523
G44123	9	52757465	52759218	-	0.203908	0.433521
G43938	9	52840982	52842852	-	0.0585532	0.0736704
G43987	9	52927328	52989366	-	0.606219	0.812989
G43961	9	53295731	53300313	-	0.733828	0.872816
G44098	9	53576347	53582804	+	0.0184438	0.0074202
G43964	9	53689217	53692455	-	0.000560039	0.000368409
G43965	9	53714924	53730028	-	0.00687879	0.0209569
G43967	9	53736061	53751225	+	0.000392559	0.00747285
G43971	9	54098752	54108582	-	0.00101494	0.00193628
G43974	9	54342669	54371823	+	0.0143494	0.0200354
G43976	9	54476701	54488506	+	0.114814	0.111436
G43975	9	54704074	54706325	+	0.15936	0.170803
G43978	9	54850287	54867037	+	0.00382594	0.0101267
G43977	9	54930940	54945222	+	0.0412416	0.0109109
G43982	9	54999258	55006321	+	0.0321242	0.0979425
G43989	9	55002278	55004439	-	0.348708	0.426524
G43979	9	55084964	55088037	-	0.00150067	0.000826167
G43980	9	55131226	55138323	+	0.29874	0.235867
G43985	9	55187965	55203718	+	0.0592039	0.0819522
G43988	9	55204178	55213519	+	0.049056	0.0588004
G43990	9	55250775	55258784	+	0.149201	0.178476
G43991	9	55259441	55283342	+	0.0227389	0.00179119
G43995	9	55407912	55413627	+	0.00754634	0.1561
G43994	9	55606414	55611592	-	0.280224	0.41768
G44012	9	55619197	55620641	-	7.01615	10.2717
G43998	9	55805807	55806524	-	0.0479359	0
G44014	9	56000918	56008984	+	0.0277878	0.0583985
G44029	9	56178011	56180989	+	0.72173	1.1118
G44006	9	56351176	56354670	-	0.013156	0.0364203
G44004	9	56394921	56399405	+	0.000399338	0.00157245
G44011	9	56476947	56510516	-	0.22518	0.487529
G44013	9	56548727	56552792	+	0.00448889	0.0896219
G44021	9	56552955	56589694	+	0.479033	1.17351
G44022	9	56772037	56773205	+	0.0106369	0.0503944
G44102	9	56918753	56957125	-	1.26572	2.0119
G44159	9	57004876	57190392	-	1.6791	2.67365
G44178	9	57140766	57143812	-	0.036017	0.44765
G44179	9	57160473	57168966	-	0.000237782	0.00139619
G44040	9	57258275	57458942	+	1.24484	0.859882
G44043	9	57347521	57356290	-	0.00418993	0.0438162
G44046	9	57403206	57406699	-	0.0261097	0.0219816
G44053	9	57421477	57427330	-	1.65455	1.05748
G44054	9	57441884	57443958	-	0.00373739	0.044175
G44055	9	57469385	57487641	-	0.00243668	0.0200037
G44056	9	57487699	57489552	-	0.0253907	0.0413348
G44045	9	57724134	57730565	+	0.178888	0.233137
G44047	9	57965757	58106555	+	0.171655	1.01313
G44048	9	57993927	58001089	+	0.064114	0.146959
G44050	9	58077822	58085395	+	0.0620684	0.14257
G44052	9	58261904	58263948	+	0.0111725	0.0615542
G44073	9	58376845	58383656	-	0.000926851	0.0125987
G44065	9	58382997	58389112	+	0.121183	0.244465
G44068	9	58542031	58543140	+	0.0823959	0.197886
G44069	9	58663577	58664155	+	0.0826442	0.409447
G44085	9	59445355	59516370	-	0.118378	0.109413
G44059	9	59567097	59574611	-	0.0270727	0.0233552
G44061	9	59578301	59580170	+	0.00133135	0.00508791
G44063	9	59579871	59587205	-	0.436308	0.565807
G44064	9	59660745	59681415	-	0.0934262	0.120029
G44077	9	60025310	60046330	-	0.0468181	0.057074
G44078	9	60069142	60076775	-	0.136269	0.163101
G44079	9	60082870	60088944	-	0.0870044	0.110399
G44080	9	60090826	60093139	-	0.23899	0.30826
G44082	9	60119744	60122218	-	0.0785671	0.0652748
G44067	9	60256594	60262117	-	0.0488063	0.0489469
G44070	9	60355934	60406491	-	0.371613	0.165112
G44071	9	60376605	60380693	-	0.331282	0.420061
G44072	9	60386729	60401183	-	0.0854189	0.121591
G44074	9	60394423	60397233	-	0.0388286	0.012766
G44081	9	60521659	60525192	+	0.0334947	0.0798608
G44088	9	60559622	60604558	-	0.760653	1.134
G44089	9	60599772	60601373	-	0.00384767	0.00818899
G44091	9	61170303	61189480	+	0.000702742	0.00429145
G44092	9	61468018	61487923	+	0.00111168	0.0012406
G44094	9	61778971	61804222	-	0	0.00246419
G44101	9	62897498	62905552	+	0.131474	0.12934
G44115	9	63032346	63127358	+	0.0530899	0.0858724
G44119	9	63037306	63096664	-	0.0307848	0.0522572
G44104	9	63266731	63267050	+	3.4986	10.7965
G44105	9	63379436	63382066	+	0.0173732	0.0363935
G44106	9	63393846	63397544	+	0.110814	0.21823
G44109	9	63411518	63432226	-	0.0981863	0.136998
G44112	9	63460662	63476049	-	1.15655	1.84499
G44137	9	63994430	64021303	-	0.00801621	0.0200809
G44124	9	64057057	64057882	+	0.00210673	0.00470719
G44128	9	64086304	64137612	+	0.208409	0.480019
G44140	9	64191928	64195631	-	0.759253	1.16942
G44167	9	64350407	64353858	-	0.0141749	0.373915
G44138	9	64448734	64448995	+	0.310491	0.431133
G44139	9	64482292	64485193	+	0.407994	0.470993
G44143	9	64577829	64579590	+	0.0904258	0.226698
G44233	9	64946341	64946769	-	1.763	1.46059
G44163	9	65351141	65360473	+	0.750118	0.230386
G44181	9	65489641	65493908	-	0.106948	0.128093
G44182	9	65526332	65527738	-	0	0.00180612
G44184	9	65759190	65837357	+	0.00123405	0.00696296
G44324	9	65788648	65822956	-	0.857492	1.22384
G44185	9	65821952	65873682	+	0.528958	0.741145
G44358	9	65887941	65931616	-	0.294034	0.466428
G44361	9	65897727	65910034	-	0.111355	0.173112
G44171	9	66011842	66016343	+	0.148495	0.214166
G44198	9	66173229	66175841	-	0.171322	0.286523
G44200	9	66324312	66325963	+	0.293715	0.328882
G44205	9	67154040	67157179	-	0.0488437	0.0378973
G44212	9	67403645	67405626	+	0.116493	0.0939722
G44211	9	67424828	67433910	+	0.124818	0.0465736
G44218	9	67581398	67589312	+	0.0323123	0.0646532
G44298	9	67733381	67874573	-	2.01732	3.07347
G44296	9	67832062	67836785	+	0.0825813	0.0345216
G44299	9	67866733	67901718	-	0.863026	1.34732
G44226	9	67913396	67916252	+	0.00382337	0.00425045
G44273	9	67970797	67983138	+	0.0489054	0.0631521
G44285	9	68118131	68120053	-	0.00185524	0.00367152
G44287	9	68135149	68136322	-	0.29117	0.397028
G44289	9	68194301	68201045	-	0.0142905	0.0107725
G44283	9	68401278	68409475	-	0	0.00267077
G44247	9	68643871	68682359	+	0.135528	0.155335
G44249	9	68696512	68715395	+	0.0489509	0.0667846
G44239	9	68878648	68914174	+	0.138013	0.153423
G44246	9	68938757	68953799	+	0.202831	0.214166
G44251	9	69033480	69111224	+	0.0401971	0.0532012
G44250	9	69084187	69096861	+	0.159281	0.213449
G44245	9	69127934	69131402	+	0.0542222	0.100086
G44259	9	69183429	69201813	+	0.0668504	0.0870671
G44263	9	69286432	69287422	+	0.00184782	0.000645551
G44264	9	69306400	69308551	+	0.105631	0.185448
G44260	9	69845951	69849323	+	0.0190131	0.0441977
G44288	9	70179692	70184315	-	0.27404	0.41767
G44261	9	70281879	70291191	+	0.435106	0.875416
G44278	9	70336854	70340546	+	0.231726	0.303151
G44305	9	70545153	70577313	+	0.318866	0.352393
G44307	9	70600306	70889580	+	0.144799	0.252258
G44404	9	71831823	71832844	-	0.549693	1.05334
G44253	9	71853945	71866667	+	0.105909	0.143791
G44512	9	72023352	72305576	+	0.506711	0.865916
G44524	9	72087300	72096547	+	0.509999	0.778292
G44547	9	72354291	72362983	+	0.763927	1.50348
G44564	9	72447154	72524253	+	1.12801	1.97344
G44728	9	72471210	72473689	-	2.956	4.01633
G44266	9	72768777	72919126	-	0.167033	0.162609
G44268	9	73401352	73529931	+	0.00360132	0.000712762
G44271	9	73673155	73701228	-	0.282209	0.380935
G44346	9	73890634	74043265	-	0.0179527	0.0926628
G44337	9	74310546	74355821	+	0.569821	0.835244
G44290	9	74359543	74359983	+	0.974689	1.40151
G44291	9	74361043	74363197	+	0.24655	0.403793
G44302	9	74540922	74572539	-	0.365255	1.8506
G44384	9	74611198	74660015	+	0.61168	0.72677
G44538	9	74914448	74916727	-	0.132017	0.370071
G44554	9	75145131	75146792	-	0.00622432	0.00473994
G44477	9	75206458	75227696	+	0.13681	0.22947
G44312	9	76349324	76532576	+	0.219076	0.277467
G44314	9	76499156	76577630	+	0.0531959	0.0548796
G44319	9	76579940	76625774	-	0.0107732	0.0102579
G44311	9	76587820	76597299	+	0.0209162	0.0313218
G44317	9	76936803	76985404	+	0.00184838	0.00387293
G44321	9	77270041	77272079	+	0.102619	0.0424235
G44378	9	77342713	77343404	+	0.0384229	1.12455
G44531	9	77440708	77442261	-	0.354453	0.54371
G44530	9	77487417	77509165	-	1.1556	1.5922
G44400	9	77559016	77640102	+	0.607958	1.01906
G44398	9	77575441	77585985	+	0.688433	1.05024
G44399	9	77591428	77681356	+	0.215594	0.373232
G44339	9	78072157	78074783	-	0.159176	0.35585
G44341	9	78088319	78159434	-	0.274101	0.396269
G44342	9	78164290	78166160	-	0.306729	0.490338
G44343	9	78186592	78219592	-	0.280941	0.378725
G44340	9	78553411	78649832	+	0.000582656	0.00183731
G44352	9	79211678	79214259	-	0.343091	0.406387
G44360	9	79651112	80052201	-	0.111887	0.19808
G44427	9	80639941	80645903	+	0.0317047	0.102543
G44381	9	81044080	81100675	+	0.00293531	0.0330994
G44522	9	81763917	81773292	-	0.38058	0.502908
G44518	9	81784774	81787413	-	0.697165	0.899474
G44517	9	81803328	81837646	-	0.646559	1.25034
G44376	9	82079471	82103951	-	0.0801202	0.0176001
G44365	9	82370965	82405957	+	0.0987384	0.125636
G44366	9	82421161	82432814	+	0.0573692	0.0882335
G44367	9	82488555	82492482	+	0.299126	0.445391
G44368	9	82759675	83183079	+	0.0374194	0.0402198
G44369	9	83139934	83146727	-	0.00225415	0
G44377	9	84239842	84253866	+	0.0462243	0.10765
G44382	9	84656783	84659327	+	0.0495154	0.113086
G44383	9	84930418	84932898	+	0.000223662	0.00995676
G44390	9	85011974	85013576	+	1.88569	2.96839
G44391	9	85014660	85026557	+	1.80076	2.70342
G44387	9	85057933	85154776	+	0.00870154	0.0111599
G44388	9	85087751	85088666	+	0.00392641	0.00280948
G44389	9	85093023	85094931	+	0.44072	0.559076
G44392	9	85234267	85301471	+	0.0752947	0.0910478
G44393	9	85250143	85255152	+	0.10013	0.151776
G44453	9	85302509	85304675	-	0.0654127	0.253269
G44394	9	85327098	85331895	+	0.0977389	0.1178
G44395	9	85335043	85374392	+	0.0674661	0.144593
G44452	9	85376269	85421298	-	0.613871	1.02188
G44397	9	85403966	85415927	+	0.382705	0.699035
G44401	9	85709890	85784329	+	0.372075	0.480076
G44456	9	85786490	85803035	-	0.194219	0.363819
G44417	9	86042540	86045718	+	0.98371	1.22132
G44431	9	86486791	86511211	-	0.0102436	0.0466455
G44413	9	86781725	86822774	+	0.0976766	0.117099
G44425	9	87086637	87087404	+	0.205917	0.17273
G44487	9	87164400	87305939	+	1.99367	2.25896
G44508	9	87293149	87423162	-	0.562172	0.743406
G44488	9	87332964	87340281	+	0.790063	1.02234
G44514	9	88116770	88279496	-	2.20929	2.66792
G44501	9	88279601	88280594	+	0.290058	0.370953
G44503	9	88285040	88288153	+	0.0970688	0.217312
G44418	9	88337115	88339399	-	0.000200496	0.000362656
G44435	9	88729021	88744033	-	0.524123	0.882372
G44423	9	88946804	88960212	+	0.339344	0.484751
G44440	9	89170011	89326100	-	0.173593	0.282832
G44439	9	90089125	90146691	+	0.152823	0.174271
G44441	9	90317358	90329805	-	0.178611	0.23503
G44458	9	90902238	90906182	+	0.0017226	0.000956036
G44551	9	90941508	90948716	-	0.14853	0.186341
G44445	9	91369598	91457023	-	0.393475	0.432316
G44444	9	91383443	91389380	+	0.101017	0.131288
G44449	9	91555542	91561916	-	0.316067	0.471363
G44450	9	91563855	91566769	-	0.753818	1.05457
G44460	9	91597924	91600765	+	6.18349	8.3814
G44461	9	91609826	91650560	+	0.201989	0.316927
G44462	9	91638866	91664856	-	0.860569	1.0727
G44470	9	91821034	91884684	+	0.106609	0.196078
G44543	9	92012275	92024177	-	0.0133791	0.0428937
G44505	9	92077887	92084382	+	0.450353	0.567275
G44468	9	92116989	92122093	+	0.57198	0.909301
G44469	9	92272979	92277754	+	0.00117023	0.00230027
G44672	9	92456700	92705060	-	0.704473	0.621623
G44687	9	92736909	92968338	-	0.78251	1.47456
G44689	9	92753335	92759379	-	0.190583	0.34694
G44691	9	92775807	93124627	-	0.430394	0.680551
G44693	9	92780554	92910541	-	0.293406	0.697495
G44694	9	92783587	92912831	-	0.594297	0.980245
G44695	9	92784557	92913026	-	0.227557	0.731328
G44688	9	92785060	92994425	-	0.284507	0.590326
G44696	9	92805852	93157115	-	0.383004	0.720417
G44697	9	92817560	92950469	-	0.496165	0.970828
G44601	9	92908981	93124575	+	0.0321475	0.0509128
G44699	9	92921041	92922292	-	0.0917434	0.111179
G44603	9	92981155	93138194	+	0.189641	0.627211
G44701	9	92995437	92996392	-	0.202209	0.342447
G44482	9	93308359	93366156	+	0.395235	0.545816
G44574	9	93463166	93524168	+	0.542884	1.05875
G44575	9	93487511	93490375	+	0.224738	0.473078
G44576	9	93810727	93815316	+	0.0921194	0.104062
G44577	9	93818211	93820598	+	0.0263421	0.0296938
G44578	9	93843757	93849096	+	0.0351253	0.0451751
G44580	9	93849320	94238397	+	0.0318942	0.00901637
G44582	9	94028122	94029560	+	0.0202916	0.027724
G44506	9	94792578	95023826	-	0.0205639	0.0265246
G44515	9	95631396	95632580	+	0.00775183	0.0614641
G44519	9	95685062	95779543	+	0.131233	0.254944
G44614	9	95932514	95989710	-	0.000537561	0.00186856
G44616	9	96558922	96563333	-	0.000816265	0.0363177
G44558	9	97152445	97186112	+	0.108676	0.145699
G44559	9	97196360	97261329	+	0.147361	0.191936
G44560	9	97232463	97236540	+	0.0635105	0.0866666
G44562	9	97243836	97250741	+	0.0255807	0.0321583
G44566	9	97250839	97258838	+	0.278363	0.310117
G44570	9	97252098	97256545	-	0.0127811	0.00675854
G44568	9	97277797	97278928	+	0.509494	0.73539
G44534	9	98883171	98909465	-	0.106815	0.0935152
G44535	9	98990060	99049447	+	0.00377895	0.00493454
G44550	9	99586847	99597970	-	0.388045	0.715562
G44625	9	99761928	99818535	-	1.13145	1.42699
G44571	9	100275837	100282686	+	0.263031	0.438939
G44618	9	100822072	100846478	-	3.19307	5.27791
G44599	9	100904617	101286238	+	0.489058	0.815359
G44598	9	101060548	101082266	+	0.318816	0.544319
G44602	9	101164107	101202134	+	0.203594	0.31728
G44581	9	101286530	101286917	+	0.930353	1.80301
G44583	9	101287273	101315814	+	0.388501	0.683227
G44585	9	101357008	101358581	+	0.686129	0.977034
G44587	9	101420413	101439572	+	0.349775	0.543753
G44605	9	101441308	101475792	+	0.196347	0.302153
G44674	9	102163401	102176420	-	1.06	1.49257
G44615	9	102307967	102309881	+	0.28414	0.350023
G44645	9	102522341	102530967	+	0.43278	1.00514
G44867	9	102528186	102599327	-	1.36958	1.89003
G44734	9	102564259	102582256	+	0.825006	1.02867
G44735	9	102625751	102627122	+	0.394892	0.694365
G44869	9	102692182	102695463	-	0.168739	0.218557
G44736	9	102778077	102778765	+	1.65774	2.04567
G44811	9	103116466	103171498	+	0.058588	0.251507
G44801	9	103390525	103467645	-	0.0667214	0.15653
G44657	9	103964941	104021227	-	0.816658	1.23997
G44619	9	104025381	104029037	+	0.212202	0.397448
G44638	9	104683149	104691823	-	0.0395016	0.0480818
G44669	9	104858145	104875799	+	0.509224	0.676787
G44670	9	104877705	104879797	+	0.116929	0.43465
G44831	9	104897785	104900818	-	4.9202	5.88676
G44718	9	105258297	105261890	+	0.232169	0.486369
G44858	9	105259287	105328989	-	0.815171	0.911735
G44879	9	105295316	105308759	-	0.525695	0.754361
G44745	9	105499961	105503035	+	0.00192651	0.044688
G44759	9	105733467	105777369	+	0.297784	0.358585
G44913	9	105795996	105797179	-	0.0682569	0.0290158
G44914	9	105839285	105841426	-	0.0862948	0.145931
G44930	9	105929490	105933374	-	0.102133	0.200481
G44799	9	105994000	105995414	+	0.340049	0.618784
G44640	9	106005779	106129229	+	0.281099	0.87815
G44641	9	106075320	106079443	+	0.28206	0.609953
G44677	9	106191122	106195934	-	0.150189	0.189239
G44678	9	106271247	106272468	-	0.269397	0.506527
G44643	9	106295126	106300859	+	0.0905678	0.161269
G44686	9	106875983	107027186	+	0.371311	0.656383
G44661	9	107442776	107456552	-	0.291562	0.485074
G44662	9	107451598	107456044	-	0.365651	0.43776
G44649	9	107481207	107511414	+	0.179215	0.213072
G44653	9	107496570	107511514	-	0.0069156	0
G44655	9	107571508	107574106	-	0.276149	0.474024
G44668	9	107680861	107688585	+	0.260934	0.599698
G44748	9	108250490	108261792	-	0.143829	0.233809
G44681	9	108251062	108254951	+	0.000594494	0
G44711	9	108437074	108441883	-	0.0776728	0.148009
G44690	9	108606985	108631127	-	0.489326	0.354716
G44738	9	108683967	108715054	+	0.279174	0.467092
G44739	9	108693947	108722619	+	0.0995474	0.168553
G44741	9	108749891	108755249	+	0.0347304	0.047919
G44796	9	109215172	109216263	+	0.00279253	0.00119658
G44720	9	109282666	109286519	+	0.122935	0.290522
G44721	9	109291056	109308511	-	0.00312769	0.00229287
G44722	9	109308661	109313850	+	0.0734245	0.092384
G44724	9	109358156	109362179	-	0.00041101	0.0010631
G44725	9	109367158	109379044	-	0.259607	0.266557
G44726	9	109383432	109384084	-	0.232295	0.374054
G44782	9	109448150	109451773	-	0.33504	0.445548
G44746	9	109526139	109561262	+	0.240595	0.382962
G44749	9	109767960	109820056	+	0.00183384	0.00435306
G44752	9	110020612	110036921	+	0.17169	0.211227
G44750	9	111207342	111210804	-	0.0919023	0.115301
G44751	9	111301980	111317353	-	0.101879	0.145313
G44757	9	111321207	111368158	-	0.0898893	0.162283
G44764	9	111415676	111419432	+	0.0887593	0.0525526
G44767	9	111627599	111654967	+	0.000968456	0.0258586
G44760	9	111918857	111921206	-	0	0.00382664
G44771	9	112010192	112010742	-	0.89671	0.849663
G44775	9	112124989	112193860	-	0.000582189	0.0189204
G44774	9	112234260	112449921	-	0.0037577	0.00661648
G44776	9	112427382	112431379	-	0.00180798	0
G44773	9	112891345	112892528	-	0.00132536	0.00956078
G44823	9	113243892	113348148	-	0.0507135	0.278763
G44822	9	113332026	113338942	+	0.472467	0.827607
G44786	9	113783754	113788252	+	0.161988	0.218863
G44975	9	114113348	114119229	+	0.113433	0.180263
G45034	9	114530483	114532115	-	2.4703	4.3179
G45039	9	114773818	114819625	-	0.00474215	0.0263617
G45060	9	114837483	114874995	-	0.139893	0.24797
G45061	9	114913623	114916553	-	0.0789861	0.118183
G44846	9	115087116	115462685	+	1.20227	1.10378
G44852	9	115172838	115179406	+	0.118554	0.127747
G44853	9	115397937	115399663	+	0.138356	0.16589
G44855	9	115498121	115501569	+	0.0600417	0.0401535
G44856	9	115559697	115602079	+	0.0012917	0.0189416
G44918	9	115828020	115831533	-	0.617327	0.865812
G44919	9	115843512	115846471	-	0.949442	1.3058
G44910	9	116061611	116075649	-	0.405683	0.723633
G44956	9	116373304	116392386	+	0.178399	0.149429
G45170	9	116603260	116611040	-	0.00589017	0.299301
G45171	9	116804688	116860357	-	0.0115643	0.0468162
G44839	9	117062304	117064644	-	0.121858	0.196863
G44840	9	117073606	117096798	-	0.361315	0.609729
G44871	9	117078009	117096176	-	0.288641	0.300417
G44844	9	117247711	117487279	+	0.0497994	0.0692082
G44915	9	117294195	117320231	-	0.642287	0.93311
G44848	9	117380481	117381652	+	0.0204826	0.00658809
G44923	9	117666533	117684337	-	0.011488	0.0271028
G44850	9	117715011	117722183	+	0.0863103	0.149916
G44924	9	117758141	117762978	-	0.0481896	0.053943
G44865	9	117796312	117813537	+	0.222536	0.586259
G44872	9	118115043	118119484	+	0.274714	0.524831
G44894	9	118133424	118282230	+	0.668069	0.801994
G44897	9	118145226	118146682	-	0.00532712	0.0239814
G44898	9	118149616	118151407	-	0.0303003	0.0574078
G44899	9	118216652	118220756	-	0.0275136	0.0402023
G44900	9	118635255	118644039	-	0.0017112	0.00800597
G44881	9	118664858	118665277	+	0.0227417	0.549464
G44883	9	118908444	118912018	+	0.104992	0.18309
G44890	9	119157254	119181898	+	0.0198329	0.0411083
G44891	9	119538070	119543894	+	0.00355707	0.00561776
G44892	9	119607991	119613118	-	0.00122061	0.00061778
G44895	9	119655908	119678381	+	0.00750108	0.0112374
G44901	9	119726785	119760221	-	0.0962227	0.137969
G44896	9	119753649	119754923	+	0.00785774	0
G44902	9	119766422	119768726	-	0.0408145	0.0540925
G44995	9	119940668	119941144	-	0.269661	0.195981
G44978	9	119970926	119975441	+	2.28797	2.55757
G44980	9	119987634	119990307	+	3.621	3.74888
G44983	9	120020484	120024251	+	1.80267	1.80545
G44984	9	120025263	120035525	+	1.86023	1.94645
G44985	9	120027864	120031748	+	2.41072	2.75304
G44986	9	120051138	120054343	+	7.87366	11.6527
G44987	9	120057624	120058623	+	3.31495	3.98967
G44988	9	120064899	120067144	+	0.80776	0.637706
G44990	9	120076886	120078838	+	1.65937	1.55852
G44991	9	120079199	120079850	+	1.12145	1.39596
G44993	9	120099772	120103865	+	2.42064	2.5675
G44994	9	120121122	120167863	+	4.54262	3.01235
G44972	9	120398833	120411244	+	0.0592902	0.103611
G44981	9	120401419	120407241	-	0.0680703	0.136663
G44982	9	120494202	120512239	-	0.0193538	0.0490718
G44974	9	120533092	120574790	+	0.42598	0.489558
G44926	9	120827604	120839957	-	0.147061	0.248962
G44947	9	121242372	121244784	-	0.136143	0.258659
G44948	9	121271629	121282398	-	0.000798414	0.000416592
G44931	9	121357015	121358178	+	0.000186524	0.00157702
G44935	9	121421623	121428888	-	0.001124	0.0446536
G44938	9	121448321	121463930	-	0.181632	0.185118
G45158	9	121593771	121634250	+	1.74005	1.89173
G45160	9	121748647	121750220	-	0.00191673	0.0016375
G44949	9	121758955	121760600	-	0.000908212	0.00136123
G44950	9	121760704	121778815	+	0.0187206	0.0485595
G44992	9	121782759	121788046	-	0.00949171	0.656323
G44973	9	121923514	121936381	+	0.0867834	0.200364
G44966	9	122148197	122169308	-	0.00682507	0.00158007
G44967	9	122187910	122193991	-	0.00429353	0.00497825
G44998	9	122524464	122527042	+	0.131658	0.159563
G45012	9	122650661	122652882	+	0.85963	0.861032
G45013	9	122658820	122670378	+	0.0349701	0.0327782
G45007	9	122676902	122720930	+	0.28584	0.362217
G45062	9	122856045	122859194	-	0.0295581	0.0458124
G45050	9	122889946	122892314	+	0.00874438	0.00303772
G45063	9	122996954	123004965	-	0.0437545	0.0459026
G45065	9	123287318	123475845	-	0.114094	0.131277
G45066	9	123372654	123378790	-	0.139274	0.165731
G45067	9	123412724	123452448	-	0.151849	0.18749
G45068	9	123462517	123471826	-	0.341295	0.34472
G45056	9	123462741	123498671	+	0.770493	1.12918
G45069	9	123478399	123489319	-	0.239935	0.374438
G45070	9	123483568	123485994	-	0.363162	0.478172
G45058	9	123564669	123568306	+	0.181379	0.175041
G45078	9	123626666	123663990	-	0.42084	0.536199
G45079	9	123700357	123706645	-	0.159079	0.162319
G45077	9	123707340	123715334	-	0.0898178	0.101321
G45031	9	123717863	123759201	-	7.42785	9.05532
G45090	9	123886295	123889080	-	0.37196	0.502607
G45025	9	123900829	123901960	+	0.0499667	0.0838833
G45042	9	123921722	123929675	+	0.0603092	0.0776669
G45166	9	123922872	123934762	-	0.0373901	0.058065
G45043	9	124038693	124231179	+	0.436701	0.469299
G45047	9	124052627	124065788	+	0	0.00155141
G45048	9	124090814	124100872	+	0.894627	1.24433
G45130	9	124206936	124214758	+	0.544899	0.72643
G45124	9	124315809	124446415	+	2.69443	3.39453
G45229	9	124355772	124367946	-	0.0144237	0.970762
G45182	9	124513874	124517634	+	0.217207	0.325142
G45017	9	124821917	124825303	+	0.262081	0.503087
G45051	9	124985173	124989995	-	0.0237405	0.02863
G45053	9	125142401	125146608	-	0.0320445	0.129973
G45101	9	125356934	125454644	+	0.100671	0.127887
G45109	9	125390578	125393597	-	0.0189245	0.0420078
G45102	9	125407814	125410235	+	0.0292288	0.0430856
G45105	9	125455625	125457047	+	0.736913	1.03749
[truncated: 17,114 more rows]

## Sheet: Table S2
Table S2. List of significantly differentially up- and down-regulated lncRNAs after screening for high expression (TPM > 2)
Up-regulated lncRNA information
LncRNA Gene ID	Chromosome	Start site	Termination site	Strand	Average TPM (WG)	Average TPM (NC)
G37783	7	10867957	10933947	+	483.54	9.51199
G48565	Y	24408613	24408888	-	554.252	17.7889
G28993	4	53952864	53954320	+	489.964	399.066
G46460	AEMK02000489.1	50064	51749	-	223	61.9374
G2131	1	130988704	130988970	-	5.20828	2.11389
G39575	7	78316655	78316925	-	32.269	26.9735
G30333	4	109907465	109912236	+	153.993	99.9357
G9153	12	60425920	60453174	+	6.4444	3.87228
G38182	7	22871349	22965132	+	5.32874	2.95678
Down-regulated lncRNA information
LncRNA Gene ID	Chromosome	Start site	Termination site	Strand	Average TPM (WG)	Average TPM (NC)
G13049	14	21808472	22032757	-	7.99757	42.1944
G8110	12	24288745	24294738	+	5.03978	9.59215
G48422	X	110809140	110833525	-	20.4416	41.6931
G46593	AEMK02000614.1	147	38813	+	36.6917	213.31
G47433	X	45511089	45596466	-	5.32337	23.3559
G44012	9	55619197	55620641	-	7.01615	10.2717
G36666	6	137463002	137464275	+	2.08232	3.7743
G3083	1	200311633	200312183	+	10.4053	20.379
G17191	15	107951159	107951554	+	3.12504	6.25497
G1436	1	75129864	75196069	-	2.43499	3.86999
G5856	10	57410468	57410900	-	2.81433	6.52625
G44986	9	120051138	120054343	+	7.87366	11.6527
G3764	1	241746761	241941826	+	3.37848	5.82807
G5643	10	64836896	64840368	+	2.22508	4.90674
G29277	4	70897012	70952723	+	2.01133	3.03595

## Sheet: Table S3
Table S3. lncRNA–protein-coding genes pairs (up-regulated lncRNAs)
LncRNA Gene ID	LncRNA Transcript ID	Pig ensemble Gene ID	Predicted target gene symbols	Chromosome	LncRNA transcription start site	LncRNA transcription termination site	Strand	Gene transcription start site	Gene transcription termination site	Strand	Distance	Pearson correlation r	Ensembl information
G30333	TU56762	ENSSSCG00000006810	KCNC4	4	109909853	109912236	+	109885121	109908478	-	1375	0.1877	-
G30333	TU56762	ENSSSCG00000006811	SLC6A17	4	109909853	109912236	+	109918601	109974258	-	6365	0.2598
G30333	TU56762	ENSSSCG00000028425		4	109909853	109912236	+	110005125	110005658	-	92889	0.2049
G2131	TU3816	ENSSSCG00000004774	IVD	1	130988704	130988970	-	130894150	130910609	-	78095	-0.0654	ENSSSCG00000048607
G2131	TU3816	ENSSSCG00000004775		1	130988704	130988970	-	130916136	130940396	-	48308	-0.0819
G2131	TU3816	ENSSSCG00000004776	DISP2	1	130988704	130988970	-	130938401	130951948	-	36756	-0.1657
G2131	TU3816	ENSSSCG00000023975	CCDC9B	1	130988704	130988970	-	130973964	130983971	+	4733	0.021
G2131	TU3816	ENSSSCG00000037661		1	130988704	130988970	-	130991894	130992355	-	2924	-0.1769
G2131	TU3816	ENSSSCG00000004779	PLCB2	1	130988704	130988970	-	131004874	131028162	+	15904	-0.1162
G2131	TU3816	ENSSSCG00000035682		1	130988704	130988970	-	131034252	131035406	+	45282	0.1299
G2131	TU3816	ENSSSCG00000004781	PAK6	1	130988704	130988970	-	131037641	131095950	-	48671	-0.1532
G2131	TU3816	ENSSSCG00000004782	BUB1B	1	130988704	130988970	-	131075058	131144118	-	86088	0.0707
G46460	TU86953	ENSSSCG00000032599		AEMK02000489.1	50064	51749	-	21	514	-	49550	0.892	-
G46460	TU86953	ENSSSCG00000032395		AEMK02000489.1	50064	51749	-	50193	51310	+	0	0.8322
G9153	TU16966	ENSSSCG00000018049	PRPSAP2	12	60425920	60453174	+	60281801	60387837	-	38083	0.4253	ENSSSCG00000058750
G9153	TU16966	ENSSSCG00000018047	FAM83G	12	60425920	60453174	+	60296750	60326434	+	99486	0.4202
G9153	TU16966	ENSSSCG00000036208	SHMT1	12	60425920	60453174	+	60414416	60436438	+	0	0.3275
G9153	TU16966	ENSSSCG00000038189	SMCR8	12	60425920	60453174	+	60432250	60443607	-	0	0.5353
G9153	TU16966	ENSSSCG00000037151	MIEF2	12	60425920	60453174	+	60469035	60475952	-	15861	0.2247
G9153	TU16966	ENSSSCG00000039324	FLII	12	60425920	60453174	+	60475700	60488644	+	22526	0.4853
G9153	TU16966	ENSSSCG00000040859	LLGL1	12	60425920	60453174	+	60487343	60500448	-	34169	0.5382
G9153	TU16966	ENSSSCG00000035120	ALKBH5	12	60425920	60453174	+	60504359	60529534	-	51185	0.5236
G9153	TU16966	ENSSSCG00000032392		12	60425920	60453174	+	60533917	60581411	-	80743	0.5685
G38182	TU71692	ENSSSCG00000001232		7	22871349	22965132	+	22794609	22805461	+	65888	0.7204	ENSSSCG00000047333
G38182	TU71692	ENSSSCG00000001229		7	22871349	22965132	+	22823841	22962547	+	0	0.4722
G38182	TU71692	ENSSSCG00000030767		7	22871349	22965132	+	22851878	22855142	+	16207	0.7551
G38182	TU71692	ENSSSCG00000001231		7	22871349	22965132	+	22868956	22870990	+	359	0.5609
G38182	TU71692	ENSSSCG00000024161		7	22871349	22965132	+	22972173	22976930	+	7041	0.6023
G38182	TU71692	ENSSSCG00000001341		7	22871349	22965132	+	23004251	23047651	-	39119	0.7935
G38182	TU71692	ENSSSCG00000001342	TRIM39	7	22871349	22965132	+	23050195	23064498	+	85063	0.6685
G38182	TU71692	ENSSSCG00000021130	RPP21	7	22871349	22965132	+	23064366	23066287	+	99234	0.5826
G39575	TU74284	ENSSSCG00000031649	RNASE1	7	78316655	78316925	-	78213005	78234598	+	82057	0.0266	-
G39575	TU74284	ENSSSCG00000021866	EDDM3B	7	78316655	78316925	-	78220275	78236747	-	79908	-0.1819
G39575	TU74284	ENSSSCG00000040831		7	78316655	78316925	-	78230003	78262161	+	54494	-0.0006
G39575	TU74284	ENSSSCG00000031538	RNASE4	7	78316655	78316925	-	78248732	78262420	-	54235	-0.2
G39575	TU74284	ENSSSCG00000002130	OR6S1	7	78316655	78316925	-	78307070	78308062	+	8593	-0.0806
G39575	TU74284	ENSSSCG00000002131	RNASE12	7	78316655	78316925	-	78339374	78340928	+	22449	0.0882
G39575	TU74284	ENSSSCG00000039240	-	7	78316655	78316925	-	78340556	78368517	+	23631	-0.0641
G39575	TU74284	ENSSSCG00000002134	RNASE10	7	78316655	78316925	-	78391475	78394035	-	74550	0.0589
G30333	TU56763	ENSSSCG00000006810	KCNC4	4	109907465	109912236	+	109885121	109908478	-	0	0.1877	-
G30333	TU56763	ENSSSCG00000006811	SLC6A17	4	109907465	109912236	+	109918601	109974258	-	6365	0.2598
G30333	TU56763	ENSSSCG00000028425		4	109907465	109912236	+	110005125	110005658	-	92889	0.2049
Note: "-" : No matching results found in the Ensembl database (BlastN results with identity greater than 90% and highest score in the group)

## Sheet: Table S4
Table S4. lncRNA–protein-coding genes pairs (down-regulated lncRNAs)
LncRNA Gene ID	LncRNA Transcript ID	Pig ensemble Gene ID	Predicted target gene symbols	Chromosome	LncRNA transcription start site	lncRNA transcription termination site	Strand	Gene transcription start site	Gene transcription termination site	Strand	Distance	Pearson correlation r	Ensembl information
G8110	TU14987	ENSSSCG00000032782	PNPO	12	24293063	24294738	+	24192853	24201411	+	91652	0.7139	ENSSSCG00000054135
G8110	TU14987	ENSSSCG00000024743		12	24293063	24294738	+	24204638	24204940	-	88123	0.14
G8110	TU14987	ENSSSCG00000017524	CDK5RAP3	12	24293063	24294738	+	24224222	24235382	+	57681	0.8342
G8110	TU14987	ENSSSCG00000017526	COPZ2	12	24293063	24294738	+	24280940	24292794	-	269	0.7751
G8110	TU14987	ENSSSCG00000017525	NFE2L1	12	24293063	24294738	+	24303394	24316764	+	8656	0.8382
G8110	TU14987	ENSSSCG00000017529	CBX1	12	24293063	24294738	+	24320573	24351052	-	25835	0.8503
G8110	TU14987	ENSSSCG00000017527	SKAP1	12	24293063	24294738	+	24350395	24680304	-	55657	0.6324
G8110	TU14987	ENSSSCG00000017528	SNX11	12	24293063	24294738	+	24350912	24363497	+	56174	0.6339
G46593	TU87178	ENSSSCG00000034391		AEMK02000614.1	147	38813	+	39495	42049	+	682	0.7212	-
G3764	TU6760	ENSSSCG00000005386	STX17	1	241746761	241941826	+	241657506	241764960	+	0	0.8965	ENSSSCG00000058224
G3764	TU6760	ENSSSCG00000040634	ERP44	1	241746761	241941826	+	241786194	241897664	-	0	0.8651
G3764	TU6760	ENSSSCG00000020659		1	241746761	241941826	+	241875085	241875456	+	0	-0.0141
G46593	TU87182	ENSSSCG00000034391		AEMK02000614.1	7788	35905	+	39495	42049	+	3590	0.7212	-
G5643	TU10390	ENSSSCG00000011134	RBM17	10	64836896	64840368	+	64885870	64909006	-	45502	0.6125	-
G47433	TU88835	ENSSSCG00000034861		X	45511089	45596466	-	45578099	45582872	+	0	0.2702	ENSSSCG00000054433
G5856	TU10741	ENSSSCG00000011103	PARD3	10	57410468	57410900	-	57122022	57355222	-	55246	0.7754	-
G36666	TU68967	ENSSSCG00000031522	ASB17	6	137463002	137463570	+	137383193	137400783	+	62219	-0.0966	-
G36666	TU68967	ENSSSCG00000003774		6	137463002	137463570	+	137410919	137453959	-	9043	0.1877
G36666	TU68967	ENSSSCG00000003775	MSH4	6	137463002	137463570	+	137520340	137534233	-	56770	0.7579
G36666	TU68967	ENSSSCG00000003776	ACADM	6	137463002	137463570	+	137541381	137595108	-	77811	0.6198
G44986	TU84204	ENSSSCG00000039517		9	120051138	120054343	+	120126689	120148778	+	72346	0.7382	ENSSSCG00000047593
G44986	TU84204	ENSSSCG00000015519	RASAL2	9	120051138	120054343	+	120131617	120325107	+	77274	0.8547
G3083	TU5552	ENSSSCG00000033683		1	200311633	200312183	+	200261954	200265887	+	45746	0.8631	ENSSSCG00000040293
G3083	TU5552	ENSSSCG00000005131	DMRTA1	1	200311633	200312183	+	200409659	200414361	-	97476	0.3329
G8110	TU14988	ENSSSCG00000032782	PNPO	12	24288745	24294738	+	24192853	24201411	+	87334	0.7139	ENSSSCG00000054135
G8110	TU14988	ENSSSCG00000024743		12	24288745	24294738	+	24204638	24204940	-	83805	0.14
G8110	TU14988	ENSSSCG00000017524	CDK5RAP3	12	24288745	24294738	+	24224222	24235382	+	53363	0.8342
G8110	TU14988	ENSSSCG00000017526	COPZ2	12	24288745	24294738	+	24280940	24292794	-	0	0.7751
G8110	TU14988	ENSSSCG00000017525	NFE2L1	12	24288745	24294738	+	24303394	24316764	+	8656	0.8382
G8110	TU14988	ENSSSCG00000017529	CBX1	12	24288745	24294738	+	24320573	24351052	-	25835	0.8503
G8110	TU14988	ENSSSCG00000017527	SKAP1	12	24288745	24294738	+	24350395	24680304	-	55657	0.6324
G8110	TU14988	ENSSSCG00000017528	SNX11	12	24288745	24294738	+	24350912	24363497	+	56174	0.6339
G46593	TU87183	ENSSSCG00000034391		AEMK02000614.1	147	29752	+	39495	42049	+	9743	0.7212	-
G46593	TU87174	ENSSSCG00000034391		AEMK02000614.1	6822	38813	+	39495	42049	+	682	0.7212	-
G46593	TU87180	ENSSSCG00000034391		AEMK02000614.1	6822	23433	+	39495	42049	+	16062	0.7212	-
G8110	TU14989	ENSSSCG00000032782	PNPO	12	24291373	24294738	+	24192853	24201411	+	89962	0.7139	ENSSSCG00000054135
G8110	TU14989	ENSSSCG00000024743		12	24291373	24294738	+	24204638	24204940	-	86433	0.14
G8110	TU14989	ENSSSCG00000017524	CDK5RAP3	12	24291373	24294738	+	24224222	24235382	+	55991	0.8342
G8110	TU14989	ENSSSCG00000017526	COPZ2	12	24291373	24294738	+	24280940	24292794	-	0	0.7751
G8110	TU14989	ENSSSCG00000017525	NFE2L1	12	24291373	24294738	+	24303394	24316764	+	8656	0.8382
G8110	TU14989	ENSSSCG00000017529	CBX1	12	24291373	24294738	+	24320573	24351052	-	25835	0.8503
G8110	TU14989	ENSSSCG00000017527	SKAP1	12	24291373	24294738	+	24350395	24680304	-	55657	0.6324
G8110	TU14989	ENSSSCG00000017528	SNX11	12	24291373	24294738	+	24350912	24363497	+	56174	0.6339
G17191	TU31899	ENSSSCG00000031140		15	107951159	107951554	+	107938146	107938553	-	12606	0.2901	-
G36666	TU68967	ENSSSCG00000031522	ASB17	6	137463002	137463570	+	137383193	137400783	+	62219	-0.0966	-
G36666	TU68967	ENSSSCG00000003774		6	137463002	137463570	+	137410919	137453959	-	9043	0.1877
G36666	TU68967	ENSSSCG00000003775	MSH4	6	137463002	137463570	+	137520340	137534233	-	56770	0.7579
G36666	TU68967	ENSSSCG00000003776	ACADM	6	137463002	137463570	+	137541381	137595108	-	77811	0.6198
G29277	TU54760	ENSSSCG00000033144	YTHDF3	4	70897012	70952723	+	70887102	70928839	-	0	0.7571	ENSSSCG00000062171
G29277	TU54760	ENSSSCG00000037637	GGH	4	70897012	70952723	+	70961465	71023117	+	8742	0.8486
G29277	TU54760	ENSSSCG00000034894		4	70897012	70952723	+	71050345	71318030	-	97622	0.2355
G46593	TU87177	ENSSSCG00000034391		AEMK02000614.1	7788	38813	+	39495	42049	+	682	0.7212	-
G46593	TU87175	ENSSSCG00000034391		AEMK02000614.1	6822	21932	+	39495	42049	+	17563	0.7212	-
G1436	TU2582	ENSSSCG00000004388	ARMC2	1	75129864	75196069	-	74923831	75078468	+	51396	0.5287	ENSSSCG00000053135
G1436	TU2582	ENSSSCG00000004390	SESN1	1	75129864	75196069	-	75056562	75170379	-	0	0.7795
G1436	TU2582	ENSSSCG00000004389		1	75129864	75196069	-	75118461	75118781	+	11083	0.028
G1436	TU2582	ENSSSCG00000004415		1	75129864	75196069	-	75272050	75431503	+	75981	0.7443
G46593	TU87182	ENSSSCG00000034391		AEMK02000614.1	7788	35905	+	39495	42049	+	3590	0.7212	-
G46593	TU87183	ENSSSCG00000034391		AEMK02000614.1	147	29752	+	39495	42049	+	9743	0.7212	-
G46593	TU87181	ENSSSCG00000034391		AEMK02000614.1	10123	23433	+	39495	42049	+	16062	0.7212	-
G46593	TU87184	ENSSSCG00000034391		AEMK02000614.1	147	38813	+	39495	42049	+	682	0.7212	-
G46593	TU87176	ENSSSCG00000034391		AEMK02000614.1	147	27080	+	39495	42049	+	12415	0.7212	-
G46593	TU87185	ENSSSCG00000034391		AEMK02000614.1	147	23433	+	39495	42049	+	16062	0.7212	-
G46593	TU87179	ENSSSCG00000034391		AEMK02000614.1	7788	23433	+	39495	42049	+	16062	0.7212	ENSSSCG00000044383
G48422	TU90796	ENSSSCG00000012686	MOSPD1	X	110809140	110833525	-	110663852	110785622	-	23518	0.8957
G48422	TU90796	ENSSSCG00000034882		X	110809140	110833525	-	110758748	110760321	-	48819	0.3442
G48422	TU90796	ENSSSCG00000039173		X	110809140	110833525	-	110760028	110760285	+	48855	-0.0265
G48422	TU90796	ENSSSCG00000040769		X	110809140	110833525	-	110793274	110793615	+	15525	0.7871
G48422	TU90796	ENSSSCG00000032291		X	110809140	110833525	-	110811059	110811400	-	0	0.7871
G48422	TU90796	ENSSSCG00000033978		X	110809140	110833525	-	110813977	110814318	+	0	0.7871
G48422	TU90796	ENSSSCG00000025913		X	110809140	110833525	-	110826333	110826781	-	0	0.1547
G48422	TU90796	ENSSSCG00000037479		X	110809140	110833525	-	110834171	110834512	-	646	0.7871
G48422	TU90796	ENSSSCG00000039482		X	110809140	110833525	-	110842699	110842878	+	9174	\
G48422	TU90796	ENSSSCG00000012693		X	110809140	110833525	-	110843956	110963522	-	10431	0.8255
G48422	TU90796	ENSSSCG00000033339		X	110809140	110833525	-	110869554	110873785	-	36029	0.4898
G48422	TU90796	ENSSSCG00000034668		X	110809140	110833525	-	110873501	110873737	+	39976	0.2158
G48422	TU90796	ENSSSCG00000012689	ZNF75D	X	110809140	110833525	-	110890257	110908348	+	56732	0.9156
G48422	TU90796	ENSSSCG00000012691	ZNF449	X	110809140	110833525	-	110928075	110950993	+	94550	0.9444
Note: "-" : No matching results found in the Ensembl database (BlastN results with identity greater than 90% and highest score in the group)

## Sheet: Table S5
Table S5. The sequences information of siRNAs.
SiRNA ID	Sequence information (5’ → 3’)
siRNA	Sense: CCGAAUGGUAUCCAGUCUUTT
	Antisense: AAGACUGGAUACCAUUCGGTT
siRNA-NC	Sense: UUCUCCGAACGUGUCACGUTT
	Antisense: ACGUGACACGUUCGGAGAATT

## Sheet: Table S6
Table S6. The sequences information of specificity primers.
Gene/LncRNA	Primer sequence (5’ to 3’)	Product size (bp)	Tm (℃)	GenBank accession No
LncRNA G8110	F: TTCGGGTCCTCTTACGTCAG	167	61 ℃
	R: TGACAGCGAGACCAGTTGAA
NFE2L1	F: GCAGTGCCTAGTGAGAGTGA	250	62 ℃	XM_021067094
	R: GATGCAGGCTGACATTCTGG
PPARγ	F: TTGCTGTGGGGATGTCTCAT	208	62 ℃	NM_214379
	R: TTTCCTGTCAAGATCGCCCT
C/EPBα	F: GCAAAGCCAAGAAGTCGGTA	153	59 ℃	XM_003127015
	R: GGTCATTGTCACTGGTCAGC
FABP4	F: AAGAAGTGGGAGTGGGCTTT	232	61 ℃	NM_001002817
	R: TCCCACTTCTGCACCTGTAC
LPL	F: CAGAGCCAAAAGAAGCAGCA	170	62 ℃	NM_214286
	R: GGATGTTTTCACTCTCGGCC
PNPLA1	F: GAAATACTTCCTGGGGCCCT	223	60 ℃	XM_021100036
	R: GTACACAGGGACAAAGCAGC
LIPE	F: AGCTCTTCTTCGAGGGTGAC	190	62 ℃	NM_214315
	R: AGGCCTGTTTCATTGCGTTT
MGLL	F: AAACCCTCAGCTACACCCAG	223	62 ℃	NM_001143718
	R: CCTTCTGCATGACATCCACG
Leptin	F: AAAGGAAAATGCGCTGTGGA	228	60 ℃	NM_213840
	R: TGGACAAACTCAGGACAGGA
IL6	F: ACCGGTCTTGTGGAGTTTCA	170	62 ℃	NM_214399
	R: GCATTTGTGGTGGGGTTAGG
MCP-1	F: AAGAAGATCTCGATGCAGCG	150	59 ℃	NM_214214
	R: CAGGTGGCTTATGGAGTCCT
IL1-β	F: TAGTACCTGAACCCGCCAAG	159	62 ℃	NM_214055
	R: GGTGAGAGATTTGCAGCTGG
TOMM20	F: CCTGACCTTAAAGATGCTGAGG	179	61 ℃	XM_001926935
	R: GGTGGTGGAAGAGTTTGCTG
TFAM	F: CTCTCCGTTCAGTTTTGCGT	236	61 ℃	NM_001130211
	R: CCTGCCAGTCTGCCCTATAA
CYCS	F: GTTCAGAAGTGTGCCCAGTG	165	62 ℃	NM_001129970
	R: CATCAGTGTCTCCTCTCCCC
COX4	F: ACTGTACCGCCTGAAGTTCA	101	60 ℃	XM_021093705
	R: TGAAGCCGATGAAGAACAGC
COX10	F: CTCAGGCGCATGTATGTCAC	203	62 ℃	NM_001244626
	R: GCTTCTAGTTCCAGCGCTTC
β-Actin	F: AAGGACCTCTACGCCAACAC	207	62 ℃	XM_021086047
	R: CTGGCTGATCCACATCTGCT
GAPDH	F: GTCGGAGTGAACGGATTTGGC	250	62 ℃	NM_001206359
	R: CACCCCATTTGATGTTGGCG

## Sheet: Table S7
Table S7. Reaction conditions for qPCR
Temperature	Time
95 ℃	30 sec
95 ℃	10 sec	40 cycles
60 ℃	30 sec
72 ℃	1 min
Melt Curve 65 ℃ to 95 ℃	Increment 0.5 ℃ for 5 sec
